# Supplementary material for: Analyzing Satellite Imagery to Target Tuberculosis Control Interventions in Densely Urbanized Areas of Kigali, Rwanda: Cross-Sectional Pilot Study
Source: JMIR Public Health Surveill. 2025 Apr 24;11:e68355. doi: 10.2196/68355 (PMC12045519; doi:10.2196/68355)
Supplement: Multimedia Appendix 2 [file publichealth-v11-e68355-s002.zip]

Archive with 1 entries (1 files):
- aggr_8.geojson
