# Supplementary material for: Analyzing Satellite Imagery to Target Tuberculosis Control Interventions in Densely Urbanized Areas of Kigali, Rwanda: Cross-Sectional Pilot Study
Source: JMIR Public Health Surveill. 2025 Apr 24;11:e68355. doi: 10.2196/68355 (PMC12045519; doi:10.2196/68355)
Supplement: Multimedia Appendix 2 [file publichealth-v11-e68355-s002.zip › aggr_8.geojson]

{
"type": "FeatureCollection",
"crs": { "type": "name", "properties": { "name": "urn:ogc:def:crs:OGC:1.3:CRS84" } },
"features": [
{ "type": "Feature", "properties": { "index": "886ad81009fffff", "UDI_mean": 0.013679261319339275, "UDI_median": null, "UDI_frac_high_05": 0.0027093858331065654, "UDI_frac_high_med": 0.028801520726604433, "score": null, "atrisk": null, "lab_pos": null, "lab_neg": null, "lab": null, "score_symptoms": null, "score_exposure": null, "score_history": null, "score_symptoms_norm": null, "score_exposure_norm": null, "score_history_norm": null, "score_symptoms_frac": null, "score_exposure_frac": null, "score_history_frac": null, "count": null }, "geometry": { "type": "Polygon", "coordinates": [ [ [ 30.097170838978528, -2.011827367454064 ], [ 30.099090382755922, -2.007134807064967 ], [ 30.095899176804163, -2.003144007670439 ], [ 30.090788456697066, -2.003845602276011 ], [ 30.088868769509514, -2.00853805656838 ], [ 30.092059945817368, -2.012529022358147 ], [ 30.097170838978528, -2.011827367454064 ] ] ] } },
{ "type": "Feature", "properties": { "index": "886ad8100dfffff", "UDI_mean": null, "UDI_median": null, "UDI_frac_high_05": null, "UDI_frac_high_med": null, "score": null, "atrisk": null, "lab_pos": null, "lab_neg": null, "lab": null, "score_symptoms": null, "score_exposure": null, "score_history": null, "score_symptoms_norm": null, "score_exposure_norm": null, "score_history_norm": null, "score_symptoms_frac": null, "score_exposure_frac": null, "score_history_frac": null, "count": null }, "geometry": { "type": "Polygon", "coordinates": [ [ [ 30.090140216577304, -2.017221763887231 ], [ 30.092059945817368, -2.012529022358147 ], [ 30.088868769509514, -2.00853805656838 ], [ 30.083757893686389, -2.009239665966139 ], [ 30.081838021100463, -2.013932301346028 ], [ 30.085029167661673, -2.017923433483595 ], [ 30.090140216577304, -2.017221763887231 ] ] ] } },
{ "type": "Feature", "properties": { "index": "886ad81041fffff", "UDI_mean": 0.10291764140129089, "UDI_median": 0.0015503484755754471, "UDI_frac_high_05": 0.08137726316217507, "UDI_frac_high_med": 0.1813698082390455, "score": null, "atrisk": null, "lab_pos": null, "lab_neg": null, "lab": null, "score_symptoms": null, "score_exposure": null, "score_history": null, "score_symptoms_norm": null, "score_exposure_norm": null, "score_history_norm": null, "score_symptoms_frac": null, "score_exposure_frac": null, "score_history_frac": null, "count": null }, "geometry": { "type": "Polygon", "coordinates": [ [ [ 30.087597411406293, -1.999854863567848 ], [ 30.089517056540629, -1.995162696691353 ], [ 30.086326142259562, -1.991172185251608 ], [ 30.081215612601433, -1.991873674275282 ], [ 30.079295824167048, -1.996565734915649 ], [ 30.082486708669006, -2.000556412774715 ], [ 30.087597411406293, -1.999854863567848 ] ] ] } },
{ "type": "Feature", "properties": { "index": "886ad81043fffff", "UDI_mean": 0.21733881533145905, "UDI_median": 0.091576129198074341, "UDI_frac_high_05": 0.18634588504383923, "UDI_frac_high_med": 0.39245203100512516, "score": null, "atrisk": null, "lab_pos": null, "lab_neg": null, "lab": null, "score_symptoms": null, "score_exposure": null, "score_history": null, "score_symptoms_norm": null, "score_exposure_norm": null, "score_history_norm": null, "score_symptoms_frac": null, "score_exposure_frac": null, "score_history_frac": null, "count": null }, "geometry": { "type": "Polygon", "coordinates": [ [ [ 30.095899176804163, -2.003144007670439 ], [ 30.097818678551253, -1.998451734653736 ], [ 30.094627603600333, -1.994461162376564 ], [ 30.089517056540629, -1.995162696691353 ], [ 30.087597411406293, -1.999854863567848 ], [ 30.090788456697066, -2.003845602276011 ], [ 30.095899176804163, -2.003144007670439 ] ] ] } },
{ "type": "Feature", "properties": { "index": "886ad81045fffff", "UDI_mean": 0.003000941826030612, "UDI_median": null, "UDI_frac_high_05": 0.00016942002443036752, "UDI_frac_high_med": 0.0050605761297350775, "score": null, "atrisk": null, "lab_pos": null, "lab_neg": null, "lab": null, "score_symptoms": null, "score_exposure": null, "score_history": null, "score_symptoms_norm": null, "score_exposure_norm": null, "score_history_norm": null, "score_symptoms_frac": null, "score_exposure_frac": null, "score_history_frac": null, "count": null }, "geometry": { "type": "Polygon", "coordinates": [ [ [ 30.080566878158496, -2.005248760874401 ], [ 30.082486708669006, -2.000556412774715 ], [ 30.079295824167048, -1.996565734915649 ], [ 30.074185139014578, -1.997267238790607 ], [ 30.072265165268323, -2.001959480601693 ], [ 30.075456019888442, -2.005950324832659 ], [ 30.080566878158496, -2.005248760874401 ] ] ] } },
{ "type": "Feature", "properties": { "index": "886ad81047fffff", "UDI_mean": 0.039601344615221024, "UDI_median": null, "UDI_frac_high_05": 0.010736338665629301, "UDI_frac_high_med": 0.077318620646076017, "score": null, "atrisk": null, "lab_pos": null, "lab_neg": null, "lab": null, "score_symptoms": null, "score_exposure": null, "score_history": null, "score_symptoms_norm": null, "score_exposure_norm": null, "score_history_norm": null, "score_symptoms_frac": null, "score_exposure_frac": null, "score_history_frac": null, "count": null }, "geometry": { "type": "Polygon", "coordinates": [ [ [ 30.088868769509514, -2.00853805656838 ], [ 30.090788456697066, -2.003845602276011 ], [ 30.087597411406293, -1.999854863567848 ], [ 30.082486708669006, -2.000556412774715 ], [ 30.080566878158496, -2.005248760874401 ], [ 30.083757893686389, -2.009239665966139 ], [ 30.088868769509514, -2.00853805656838 ] ] ] } },
{ "type": "Feature", "properties": { "index": "886ad81049fffff", "UDI_mean": 0.18335039913654327, "UDI_median": 0.028342243283987045, "UDI_frac_high_05": 0.16380186799333052, "UDI_frac_high_med": 0.29829433772994074, "score": null, "atrisk": null, "lab_pos": null, "lab_neg": null, "lab": null, "score_symptoms": null, "score_exposure": null, "score_history": null, "score_symptoms_norm": null, "score_exposure_norm": null, "score_history_norm": null, "score_symptoms_frac": null, "score_exposure_frac": null, "score_history_frac": null, "count": null }, "geometry": { "type": "Polygon", "coordinates": [ [ [ 30.086326142259562, -1.991172185251608 ], [ 30.088245745339972, -1.986480305970054 ], [ 30.085054962061243, -1.982490021985479 ], [ 30.079944605475585, -1.983191450833659 ], [ 30.078024859118031, -1.987883223835663 ], [ 30.081215612601433, -1.991873674275282 ], [ 30.086326142259562, -1.991172185251608 ] ] ] } },
{ "type": "Feature", "properties": { "index": "886ad8104bfffff", "UDI_mean": 0.25465631484985352, "UDI_median": 0.088627152144908905, "UDI_frac_high_05": 0.24868217947436286, "UDI_frac_high_med": 0.41431497901484127, "score": null, "atrisk": null, "lab_pos": null, "lab_neg": null, "lab": null, "score_symptoms": null, "score_exposure": null, "score_history": null, "score_symptoms_norm": null, "score_exposure_norm": null, "score_history_norm": null, "score_symptoms_frac": null, "score_exposure_frac": null, "score_history_frac": null, "count": null }, "geometry": { "type": "Polygon", "coordinates": [ [ [ 30.094627603600333, -1.994461162376564 ], [ 30.096547063316422, -1.989769176911347 ], [ 30.093356119358962, -1.985778831938333 ], [ 30.088245745339972, -1.986480305970054 ], [ 30.086326142259562, -1.991172185251608 ], [ 30.089517056540629, -1.995162696691353 ], [ 30.094627603600333, -1.994461162376564 ] ] ] } },
{ "type": "Feature", "properties": { "index": "886ad8104dfffff", "UDI_mean": 0.079348668456077576, "UDI_median": 0.0044283373281359673, "UDI_frac_high_05": 0.038730807418477065, "UDI_frac_high_med": 0.15765280361638898, "score": null, "atrisk": null, "lab_pos": null, "lab_neg": null, "lab": null, "score_symptoms": null, "score_exposure": null, "score_history": null, "score_symptoms_norm": null, "score_exposure_norm": null, "score_history_norm": null, "score_symptoms_frac": null, "score_exposure_frac": null, "score_history_frac": null, "count": null }, "geometry": { "type": "Polygon", "coordinates": [ [ [ 30.079295824167048, -1.996565734915649 ], [ 30.081215612601433, -1.991873674275282 ], [ 30.078024859118031, -1.987883223835663 ], [ 30.072914347076459, -1.988584667635011 ], [ 30.070994415429237, -1.993276621943353 ], [ 30.074185139014578, -1.997267238790607 ], [ 30.079295824167048, -1.996565734915649 ] ] ] } },
{ "type": "Feature", "properties": { "index": "886ad81055fffff", "UDI_mean": null, "UDI_median": null, "UDI_frac_high_05": null, "UDI_frac_high_med": null, "score": null, "atrisk": null, "lab_pos": null, "lab_neg": null, "lab": null, "score_symptoms": null, "score_exposure": null, "score_history": null, "score_symptoms_norm": null, "score_exposure_norm": null, "score_history_norm": null, "score_symptoms_frac": null, "score_exposure_frac": null, "score_history_frac": null, "count": null }, "geometry": { "type": "Polygon", "coordinates": [ [ [ 30.104201120017791, -2.006433166993888 ], [ 30.106120478290475, -2.001740787932914 ], [ 30.102929242797529, -1.997750154981039 ], [ 30.097818678551253, -1.998451734653736 ], [ 30.095899176804163, -2.003144007670439 ], [ 30.099090382755922, -2.007134807064967 ], [ 30.104201120017791, -2.006433166993888 ] ] ] } },
{ "type": "Feature", "properties": { "index": "886ad81059fffff", "UDI_mean": 0.10617946088314056, "UDI_median": null, "UDI_frac_high_05": 0.096170791055802951, "UDI_frac_high_med": 0.20171550187410617, "score": null, "atrisk": null, "lab_pos": null, "lab_neg": null, "lab": null, "score_symptoms": null, "score_exposure": null, "score_history": null, "score_symptoms_norm": null, "score_exposure_norm": null, "score_history_norm": null, "score_symptoms_frac": null, "score_exposure_frac": null, "score_history_frac": null, "count": null }, "geometry": { "type": "Polygon", "coordinates": [ [ [ 30.109958967302827, -1.992356498828917 ], [ 30.111878098042887, -1.98766458892772 ], [ 30.108686964079801, -1.983674349654711 ], [ 30.103576728809561, -1.984375853763389 ], [ 30.10165745455377, -1.989067657629299 ], [ 30.10484855906212, -1.993058063428072 ], [ 30.109958967302827, -1.992356498828917 ] ] ] } },
{ "type": "Feature", "properties": { "index": "886ad8105bfffff", "UDI_mean": 0.001563740661367774, "UDI_median": null, "UDI_frac_high_05": 0.00093702608592512269, "UDI_frac_high_med": 0.0032855218455855565, "score": null, "atrisk": null, "lab_pos": null, "lab_neg": null, "lab": null, "score_symptoms": null, "score_exposure": null, "score_history": null, "score_symptoms_norm": null, "score_exposure_norm": null, "score_history_norm": null, "score_symptoms_frac": null, "score_exposure_frac": null, "score_history_frac": null, "count": null }, "geometry": { "type": "Polygon", "coordinates": [ [ [ 30.118260657263288, -1.995645355307697 ], [ 30.120179644400476, -1.990953339467156 ], [ 30.116988350133308, -1.986963039542738 ], [ 30.111878098042887, -1.98766458892772 ], [ 30.109958967302827, -1.992356498828917 ], [ 30.113150232234233, -1.996346965290742 ], [ 30.118260657263288, -1.995645355307697 ] ] ] } },
{ "type": "Feature", "properties": { "index": "886ad8105dfffff", "UDI_mean": 0.049294333904981613, "UDI_median": null, "UDI_frac_high_05": 0.03232671346491741, "UDI_frac_high_med": 0.096427778709676323, "score": null, "atrisk": null, "lab_pos": null, "lab_neg": null, "lab": null, "score_symptoms": null, "score_exposure": null, "score_history": null, "score_symptoms_norm": null, "score_exposure_norm": null, "score_history_norm": null, "score_symptoms_frac": null, "score_exposure_frac": null, "score_history_frac": null, "count": null }, "geometry": { "type": "Polygon", "coordinates": [ [ [ 30.102929242797529, -1.997750154981039 ], [ 30.10484855906212, -1.993058063428072 ], [ 30.10165745455377, -1.989067657629299 ], [ 30.096547063316422, -1.989769176911347 ], [ 30.094627603600333, -1.994461162376564 ], [ 30.097818678551253, -1.998451734653736 ], [ 30.102929242797529, -1.997750154981039 ] ] ] } },
{ "type": "Feature", "properties": { "index": "886ad81069fffff", "UDI_mean": 0.009810437448322773, "UDI_median": null, "UDI_frac_high_05": 0.0013233023051529447, "UDI_frac_high_med": 0.021141667020869639, "score": null, "atrisk": null, "lab_pos": null, "lab_neg": null, "lab": null, "score_symptoms": null, "score_exposure": null, "score_history": null, "score_symptoms_norm": null, "score_exposure_norm": null, "score_history_norm": null, "score_symptoms_frac": null, "score_exposure_frac": null, "score_history_frac": null, "count": null }, "geometry": { "type": "Polygon", "coordinates": [ [ [ 30.073536004043863, -2.010642853967393 ], [ 30.075456019888442, -2.005950324832659 ], [ 30.072265165268323, -2.001959480601693 ], [ 30.06715432476636, -2.002660999187256 ], [ 30.065234165750354, -2.007353421980919 ], [ 30.068424990385889, -2.011344432536328 ], [ 30.073536004043863, -2.010642853967393 ] ] ] } },
{ "type": "Feature", "properties": { "index": "886ad8106bfffff", "UDI_mean": null, "UDI_median": null, "UDI_frac_high_05": null, "UDI_frac_high_med": null, "score": null, "atrisk": null, "lab_pos": null, "lab_neg": null, "lab": null, "score_symptoms": null, "score_exposure": null, "score_history": null, "score_symptoms_norm": null, "score_exposure_norm": null, "score_history_norm": null, "score_symptoms_frac": null, "score_exposure_frac": null, "score_history_frac": null, "count": null }, "geometry": { "type": "Polygon", "coordinates": [ [ [ 30.081838021100463, -2.013932301346028 ], [ 30.083757893686389, -2.009239665966139 ], [ 30.080566878158496, -2.005248760874401 ], [ 30.075456019888442, -2.005950324832659 ], [ 30.073536004043863, -2.010642853967393 ], [ 30.076726989706135, -2.01463392539526 ], [ 30.081838021100463, -2.013932301346028 ] ] ] } },
{ "type": "Feature", "properties": { "index": "886ad81201fffff", "UDI_mean": 0.079154834151268005, "UDI_median": 0.0092340651899576187, "UDI_frac_high_05": 0.039018031792093677, "UDI_frac_high_med": 0.14951742327419917, "score": null, "atrisk": null, "lab_pos": null, "lab_neg": null, "lab": null, "score_symptoms": null, "score_exposure": null, "score_history": null, "score_symptoms_norm": null, "score_exposure_norm": null, "score_history_norm": null, "score_symptoms_frac": null, "score_exposure_frac": null, "score_history_frac": null, "count": null }, "geometry": { "type": "Polygon", "coordinates": [ [ [ 30.089542200328793, -1.959734933414157 ], [ 30.091461491913783, -1.955044099944378 ], [ 30.088271071856433, -1.951054666054478 ], [ 30.083161389933572, -1.951755899031243 ], [ 30.081241955075871, -1.956446626143802 ], [ 30.084432345391907, -1.96043622664306 ], [ 30.089542200328793, -1.959734933414157 ] ] ] } },
{ "type": "Feature", "properties": { "index": "886ad81203fffff", "UDI_mean": 0.23278588056564331, "UDI_median": 0.10344737023115158, "UDI_frac_high_05": 0.18514475557664928, "UDI_frac_high_med": 0.40555630890229843, "score": 0.14285714285714285, "atrisk": 0.0, "lab_pos": 0.0, "lab_neg": 0.0, "lab": 0.0, "score_symptoms": 0.14285714285714285, "score_exposure": 0.0, "score_history": 0.0, "score_symptoms_norm": 0.014285714285714287, "score_exposure_norm": 0.0, "score_history_norm": 0.0, "score_symptoms_frac": 0.015873015873015872, "score_exposure_frac": 0.0, "score_history_frac": 0.0, "count": 7.0 }, "geometry": { "type": "Polygon", "coordinates": [ [ [ 30.097842623600659, -1.963023257198092 ], [ 30.099761771825801, -1.958332317466903 ], [ 30.096571191182075, -1.954342822147444 ], [ 30.091461491913783, -1.955044099944378 ], [ 30.089542200328793, -1.959734933414157 ], [ 30.092732751350102, -1.963724595354678 ], [ 30.097842623600659, -1.963023257198092 ] ] ] } },
{ "type": "Feature", "properties": { "index": "886ad81205fffff", "UDI_mean": 0.32605543732643127, "UDI_median": 0.28173872828483582, "UDI_frac_high_05": 0.28325050510529243, "UDI_frac_high_med": 0.60118886191980692, "score": null, "atrisk": null, "lab_pos": null, "lab_neg": null, "lab": null, "score_symptoms": null, "score_exposure": null, "score_history": null, "score_symptoms_norm": null, "score_exposure_norm": null, "score_history_norm": null, "score_symptoms_frac": null, "score_exposure_frac": null, "score_history_frac": null, "count": null }, "geometry": { "type": "Polygon", "coordinates": [ [ [ 30.08251286847748, -1.965127242066107 ], [ 30.084432345391907, -1.96043622664306 ], [ 30.081241955075871, -1.956446626143802 ], [ 30.076132117667562, -1.957147874511795 ], [ 30.074212497544696, -1.961838783525151 ], [ 30.077402858016733, -1.965828550586448 ], [ 30.08251286847748, -1.965127242066107 ] ] ] } },
{ "type": "Feature", "properties": { "index": "886ad81207fffff", "UDI_mean": 0.24716350436210632, "UDI_median": 0.16801556944847107, "UDI_frac_high_05": 0.19825359484213881, "UDI_frac_high_med": 0.48898496979722444, "score": 0.5, "atrisk": 0.0, "lab_pos": 0.0, "lab_neg": 0.0, "lab": 0.0, "score_symptoms": 0.16666666666666666, "score_exposure": 0.33333333333333331, "score_history": 0.0, "score_symptoms_norm": 0.016666666666666666, "score_exposure_norm": 0.047619047619047616, "score_history_norm": 0.0, "score_symptoms_frac": 0.018518518518518517, "score_exposure_frac": 0.066666666666666666, "score_history_frac": 0.0, "count": 6.0 }, "geometry": { "type": "Polygon", "coordinates": [ [ [ 30.09081341773128, -1.968415717091593 ], [ 30.092732751350102, -1.963724595354678 ], [ 30.089542200328793, -1.959734933414157 ], [ 30.084432345391907, -1.96043622664306 ], [ 30.08251286847748, -1.965127242066107 ], [ 30.085703389773698, -1.969117070580368 ], [ 30.09081341773128, -1.968415717091593 ] ] ] } },
{ "type": "Feature", "properties": { "index": "886ad81209fffff", "UDI_mean": 0.24708074331283569, "UDI_median": 0.059515096247196198, "UDI_frac_high_05": 0.23023027944098243, "UDI_frac_high_med": 0.37466858340170744, "score": null, "atrisk": null, "lab_pos": null, "lab_neg": null, "lab": null, "score_symptoms": null, "score_exposure": null, "score_history": null, "score_symptoms_norm": null, "score_exposure_norm": null, "score_history_norm": null, "score_symptoms_frac": null, "score_exposure_frac": null, "score_history_frac": null, "count": null }, "geometry": { "type": "Polygon", "coordinates": [ [ [ 30.088271071856433, -1.951054666054478 ], [ 30.090190321406894, -1.946364121030568 ], [ 30.087000032306122, -1.942374915377737 ], [ 30.081890523390605, -1.943076088110111 ], [ 30.079971130590341, -1.947766526733462 ], [ 30.083161389933572, -1.951755899031243 ], [ 30.088271071856433, -1.951054666054478 ] ] ] } },
{ "type": "Feature", "properties": { "index": "886ad8120bfffff", "UDI_mean": 0.1754729300737381, "UDI_median": 0.037692554295063019, "UDI_frac_high_05": 0.13826106561476015, "UDI_frac_high_med": 0.2885493284602984, "score": null, "atrisk": null, "lab_pos": null, "lab_neg": null, "lab": null, "score_symptoms": null, "score_exposure": null, "score_history": null, "score_symptoms_norm": null, "score_exposure_norm": null, "score_history_norm": null, "score_symptoms_frac": null, "score_exposure_frac": null, "score_history_frac": null, "count": null }, "geometry": { "type": "Polygon", "coordinates": [ [ [ 30.096571191182075, -1.954342822147444 ], [ 30.098490297395582, -1.949652170818774 ], [ 30.095299847699579, -1.945662903585536 ], [ 30.090190321406894, -1.946364121030568 ], [ 30.088271071856433, -1.951054666054478 ], [ 30.091461491913783, -1.955044099944378 ], [ 30.096571191182075, -1.954342822147444 ] ] ] } },
{ "type": "Feature", "properties": { "index": "886ad8120dfffff", "UDI_mean": 0.17199987173080444, "UDI_median": 0.068706706166267395, "UDI_frac_high_05": 0.11063477775913128, "UDI_frac_high_med": 0.32973286344149999, "score": null, "atrisk": null, "lab_pos": null, "lab_neg": null, "lab": null, "score_symptoms": null, "score_exposure": null, "score_history": null, "score_symptoms_norm": null, "score_exposure_norm": null, "score_history_norm": null, "score_symptoms_frac": null, "score_exposure_frac": null, "score_history_frac": null, "count": null }, "geometry": { "type": "Polygon", "coordinates": [ [ [ 30.081241955075871, -1.956446626143802 ], [ 30.083161389933572, -1.951755899031243 ], [ 30.079971130590341, -1.947766526733462 ], [ 30.074861466227794, -1.948467714956834 ], [ 30.072941888184545, -1.953158335616361 ], [ 30.076132117667562, -1.957147874511795 ], [ 30.081241955075871, -1.956446626143802 ] ] ] } },
{ "type": "Feature", "properties": { "index": "886ad81211fffff", "UDI_mean": 0.36646372079849243, "UDI_median": 0.29807332158088684, "UDI_frac_high_05": 0.3779947859281082, "UDI_frac_high_med": 0.58373535025477086, "score": 0.3125, "atrisk": 0.020833333333333332, "lab_pos": 0.0, "lab_neg": 1.0, "lab": 1.0, "score_symptoms": 0.14583333333333334, "score_exposure": 0.16666666666666666, "score_history": 0.0, "score_symptoms_norm": 0.014583333333333335, "score_exposure_norm": 0.023809523809523808, "score_history_norm": 0.0, "score_symptoms_frac": 0.016203703703703703, "score_exposure_frac": 0.033333333333333333, "score_history_frac": 0.0, "count": 96.0 }, "geometry": { "type": "Polygon", "coordinates": [ [ [ 30.113171962641363, -1.960919183732003 ], [ 30.115090781919619, -1.95622832008126 ], [ 30.111900011416452, -1.952238930174862 ], [ 30.106790451014053, -1.952940237245437 ], [ 30.104871488224617, -1.957630994783065 ], [ 30.10806222932694, -1.961620551369504 ], [ 30.113171962641363, -1.960919183732003 ] ] ] } },
{ "type": "Feature", "properties": { "index": "886ad81213fffff", "UDI_mean": 0.42483919858932495, "UDI_median": 0.41811478137969971, "UDI_frac_high_05": 0.44262586848961205, "UDI_frac_high_med": 0.65385508533614933, "score": 1.0, "atrisk": 0.0, "lab_pos": 0.0, "lab_neg": 0.0, "lab": 0.0, "score_symptoms": 1.0, "score_exposure": 0.0, "score_history": 0.0, "score_symptoms_norm": 0.1, "score_exposure_norm": 0.0, "score_history_norm": 0.0, "score_symptoms_frac": 0.1111111111111111, "score_exposure_frac": 0.0, "score_history_frac": 0.0, "count": 1.0 }, "geometry": { "type": "Polygon", "coordinates": [ [ [ 30.121472614089591, -1.964207388764924 ], [ 30.123391289769557, -1.959516419096909 ], [ 30.120200359054522, -1.9555269680978 ], [ 30.115090781919619, -1.95622832008126 ], [ 30.113171962641363, -1.960919183732003 ], [ 30.116362864074482, -1.964908801422826 ], [ 30.121472614089591, -1.964207388764924 ] ] ] } },
{ "type": "Feature", "properties": { "index": "886ad81215fffff", "UDI_mean": 0.41536244750022888, "UDI_median": 0.38674980401992798, "UDI_frac_high_05": 0.40586514439129889, "UDI_frac_high_med": 0.70041729237924455, "score": 0.0, "atrisk": 0.0, "lab_pos": 0.0, "lab_neg": 0.0, "lab": 0.0, "score_symptoms": 0.0, "score_exposure": 0.0, "score_history": 0.0, "score_symptoms_norm": 0.0, "score_exposure_norm": 0.0, "score_history_norm": 0.0, "score_symptoms_frac": 0.0, "score_exposure_frac": 0.0, "score_history_frac": 0.0, "count": 2.0 }, "geometry": { "type": "Polygon", "coordinates": [ [ [ 30.106143224548781, -1.966311597266269 ], [ 30.10806222932694, -1.961620551369504 ], [ 30.104871488224617, -1.957630994783065 ], [ 30.099761771825801, -1.958332317466903 ], [ 30.097842623600659, -1.963023257198092 ], [ 30.101033335199482, -1.967012980417279 ], [ 30.106143224548781, -1.966311597266269 ] ] ] } },
{ "type": "Feature", "properties": { "index": "886ad81217fffff", "UDI_mean": 0.42539215087890625, "UDI_median": 0.43082424998283386, "UDI_frac_high_05": 0.45420739427488616, "UDI_frac_high_med": 0.65497621174344955, "score": null, "atrisk": null, "lab_pos": null, "lab_neg": null, "lab": null, "score_symptoms": null, "score_exposure": null, "score_history": null, "score_symptoms_norm": null, "score_exposure_norm": null, "score_history_norm": null, "score_symptoms_frac": null, "score_exposure_frac": null, "score_history_frac": null, "count": null }, "geometry": { "type": "Polygon", "coordinates": [ [ [ 30.114444002830425, -1.969599953389306 ], [ 30.116362864074482, -1.964908801422826 ], [ 30.113171962641363, -1.960919183732003 ], [ 30.10806222932694, -1.961620551369504 ], [ 30.106143224548781, -1.966311597266269 ], [ 30.109334096597323, -1.97030138160151 ], [ 30.114444002830425, -1.969599953389306 ] ] ] } },
{ "type": "Feature", "properties": { "index": "886ad81219fffff", "UDI_mean": 0.34269723296165466, "UDI_median": 0.29972204566001892, "UDI_frac_high_05": 0.35019639288069448, "UDI_frac_high_med": 0.57797822980255609, "score": 0.38938053097345132, "atrisk": 0.017699115044247787, "lab_pos": 0.0, "lab_neg": 1.0, "lab": 1.0, "score_symptoms": 0.21238938053097345, "score_exposure": 0.16814159292035399, "score_history": 0.0088495575221238937, "score_symptoms_norm": 0.021238938053097345, "score_exposure_norm": 0.024020227560050567, "score_history_norm": 0.0088495575221238937, "score_symptoms_frac": 0.02359882005899705, "score_exposure_frac": 0.033628318584070796, "score_history_frac": 0.0044247787610619468, "count": 226.0 }, "geometry": { "type": "Polygon", "coordinates": [ [ [ 30.111900011416452, -1.952238930174862 ], [ 30.113818788728185, -1.947548355018568 ], [ 30.110628149147612, -1.943559193083096 ], [ 30.105518761650575, -1.94426043959455 ], [ 30.103599840850574, -1.948950908594336 ], [ 30.106790451014053, -1.952940237245437 ], [ 30.111900011416452, -1.952238930174862 ] ] ] } },
{ "type": "Feature", "properties": { "index": "886ad8121bfffff", "UDI_mean": 0.40577423572540283, "UDI_median": 0.40476122498512268, "UDI_frac_high_05": 0.42423076336279014, "UDI_frac_high_med": 0.66665197498571804, "score": 0.86206896551724133, "atrisk": 0.022988505747126436, "lab_pos": 0.0, "lab_neg": 2.0, "lab": 2.0, "score_symptoms": 0.82758620689655171, "score_exposure": 0.034482758620689655, "score_history": 0.0, "score_symptoms_norm": 0.082758620689655171, "score_exposure_norm": 0.0049261083743842365, "score_history_norm": 0.0, "score_symptoms_frac": 0.091954022988505732, "score_exposure_frac": 0.0068965517241379318, "score_history_frac": 0.0, "count": 87.0 }, "geometry": { "type": "Polygon", "coordinates": [ [ [ 30.120200359054522, -1.9555269680978 ], [ 30.122118992790888, -1.95083628688084 ], [ 30.118928192989532, -1.946847063701745 ], [ 30.113818788728185, -1.947548355018568 ], [ 30.111900011416452, -1.952238930174862 ], [ 30.115090781919619, -1.95622832008126 ], [ 30.120200359054522, -1.9555269680978 ] ] ] } },
{ "type": "Feature", "properties": { "index": "886ad8121dfffff", "UDI_mean": 0.25887611508369446, "UDI_median": 0.11644647270441055, "UDI_frac_high_05": 0.23989951213889293, "UDI_frac_high_med": 0.44168551096585651, "score": 0.0, "atrisk": 0.0, "lab_pos": 0.0, "lab_neg": 0.0, "lab": 0.0, "score_symptoms": 0.0, "score_exposure": 0.0, "score_history": 0.0, "score_symptoms_norm": 0.0, "score_exposure_norm": 0.0, "score_history_norm": 0.0, "score_symptoms_frac": 0.0, "score_exposure_frac": 0.0, "score_history_frac": 0.0, "count": 1.0 }, "geometry": { "type": "Polygon", "coordinates": [ [ [ 30.104871488224617, -1.957630994783065 ], [ 30.106790451014053, -1.952940237245437 ], [ 30.103599840850574, -1.948950908594336 ], [ 30.098490297395582, -1.949652170818774 ], [ 30.096571191182075, -1.954342822147444 ], [ 30.099761771825801, -1.958332317466903 ], [ 30.104871488224617, -1.957630994783065 ] ] ] } },
{ "type": "Feature", "properties": { "index": "886ad81221fffff", "UDI_mean": 0.56387078762054443, "UDI_median": 0.61561888456344604, "UDI_frac_high_05": 0.62094105086555329, "UDI_frac_high_med": 0.85865595634527225, "score": 0.064516129032258063, "atrisk": 0.0, "lab_pos": 0.0, "lab_neg": 0.0, "lab": 0.0, "score_symptoms": 0.064516129032258063, "score_exposure": 0.0, "score_history": 0.0, "score_symptoms_norm": 0.0064516129032258064, "score_exposure_norm": 0.0, "score_history_norm": 0.0, "score_symptoms_frac": 0.0071684587813620072, "score_exposure_frac": 0.0, "score_history_frac": 0.0, "count": 31.0 }, "geometry": { "type": "Polygon", "coordinates": [ [ [ 30.07675398300335, -1.979201228000195 ], [ 30.078673687283377, -1.974509742815539 ], [ 30.07548319581494, -1.970519747774865 ], [ 30.070373029975105, -1.971221071446074 ], [ 30.068453182528032, -1.975912450211929 ], [ 30.071643644065993, -1.979902611731628 ], [ 30.07675398300335, -1.979201228000195 ] ] ] } },
{ "type": "Feature", "properties": { "index": "886ad81223fffff", "UDI_mean": 0.56233513355255127, "UDI_median": 0.61580586433410645, "UDI_frac_high_05": 0.64175115785263881, "UDI_frac_high_med": 0.87616526662384919, "score": null, "atrisk": null, "lab_pos": null, "lab_neg": null, "lab": null, "score_symptoms": null, "score_exposure": null, "score_history": null, "score_symptoms_norm": null, "score_exposure_norm": null, "score_history_norm": null, "score_symptoms_frac": null, "score_exposure_frac": null, "score_history_frac": null, "count": null }, "geometry": { "type": "Polygon", "coordinates": [ [ [ 30.085054962061243, -1.982490021985479 ], [ 30.086974523087022, -1.977798430477861 ], [ 30.083783870803234, -1.973808374135135 ], [ 30.078673687283377, -1.974509742815539 ], [ 30.07675398300335, -1.979201228000195 ], [ 30.079944605475585, -1.983191450833659 ], [ 30.085054962061243, -1.982490021985479 ] ] ] } },
{ "type": "Feature", "properties": { "index": "886ad81225fffff", "UDI_mean": 0.20323300361633301, "UDI_median": 0.065484665334224701, "UDI_frac_high_05": 0.17112108261625483, "UDI_frac_high_med": 0.36297672022585009, "score": 0.0, "atrisk": 0.0, "lab_pos": 0.0, "lab_neg": 0.0, "lab": 0.0, "score_symptoms": 0.0, "score_exposure": 0.0, "score_history": 0.0, "score_symptoms_norm": 0.0, "score_exposure_norm": 0.0, "score_history_norm": 0.0, "score_symptoms_frac": 0.0, "score_exposure_frac": 0.0, "score_history_frac": 0.0, "count": 3.0 }, "geometry": { "type": "Polygon", "coordinates": [ [ [ 30.069723754518499, -1.984594278358197 ], [ 30.071643644065993, -1.979902611731628 ], [ 30.068453182528032, -1.975912450211929 ], [ 30.063342861453918, -1.976613788893391 ], [ 30.061422828803689, -1.981305349048686 ], [ 30.064613260308459, -1.985295677000023 ], [ 30.069723754518499, -1.984594278358197 ] ] ] } },
{ "type": "Feature", "properties": { "index": "886ad81227fffff", "UDI_mean": 0.43205025792121887, "UDI_median": 0.44930419325828552, "UDI_frac_high_05": 0.44902250848537534, "UDI_frac_high_med": 0.74284779871656048, "score": 0.0, "atrisk": 0.0, "lab_pos": 0.0, "lab_neg": 0.0, "lab": 0.0, "score_symptoms": 0.0, "score_exposure": 0.0, "score_history": 0.0, "score_symptoms_norm": 0.0, "score_exposure_norm": 0.0, "score_history_norm": 0.0, "score_symptoms_frac": 0.0, "score_exposure_frac": 0.0, "score_history_frac": 0.0, "count": 14.0 }, "geometry": { "type": "Polygon", "coordinates": [ [ [ 30.078024859118031, -1.987883223835663 ], [ 30.079944605475585, -1.983191450833659 ], [ 30.07675398300335, -1.979201228000195 ], [ 30.071643644065993, -1.979902611731628 ], [ 30.069723754518499, -1.984594278358197 ], [ 30.072914347076459, -1.988584667635011 ], [ 30.078024859118031, -1.987883223835663 ] ] ] } },
{ "type": "Feature", "properties": { "index": "886ad81229fffff", "UDI_mean": 0.37978467345237732, "UDI_median": 0.26394170522689819, "UDI_frac_high_05": 0.39347085153152972, "UDI_frac_high_med": 0.54181898917175542, "score": 0.5, "atrisk": 0.0, "lab_pos": 0.0, "lab_neg": 0.0, "lab": 0.0, "score_symptoms": 0.5, "score_exposure": 0.0, "score_history": 0.0, "score_symptoms_norm": 0.05, "score_exposure_norm": 0.0, "score_history_norm": 0.0, "score_symptoms_frac": 0.055555555555555552, "score_exposure_frac": 0.0, "score_history_frac": 0.0, "count": 8.0 }, "geometry": { "type": "Polygon", "coordinates": [ [ [ 30.07548319581494, -1.970519747774865 ], [ 30.077402858016733, -1.965828550586448 ], [ 30.074212497544696, -1.961838783525151 ], [ 30.069102504795705, -1.962540047143819 ], [ 30.067182699449749, -1.967231137870084 ], [ 30.070373029975105, -1.971221071446074 ], [ 30.07548319581494, -1.970519747774865 ] ] ] } },
{ "type": "Feature", "properties": { "index": "886ad8122bfffff", "UDI_mean": 0.36369609832763672, "UDI_median": 0.36039060354232788, "UDI_frac_high_05": 0.36613805574904623, "UDI_frac_high_med": 0.63919042365139811, "score": null, "atrisk": null, "lab_pos": null, "lab_neg": null, "lab": null, "score_symptoms": null, "score_exposure": null, "score_history": null, "score_symptoms_norm": null, "score_exposure_norm": null, "score_history_norm": null, "score_symptoms_frac": null, "score_exposure_frac": null, "score_history_frac": null, "count": null }, "geometry": { "type": "Polygon", "coordinates": [ [ [ 30.083783870803234, -1.973808374135135 ], [ 30.085703389773698, -1.969117070580368 ], [ 30.08251286847748, -1.965127242066107 ], [ 30.077402858016733, -1.965828550586448 ], [ 30.07548319581494, -1.970519747774865 ], [ 30.078673687283377, -1.974509742815539 ], [ 30.083783870803234, -1.973808374135135 ] ] ] } },
{ "type": "Feature", "properties": { "index": "886ad8122dfffff", "UDI_mean": 0.330118328332901, "UDI_median": 0.16575393080711365, "UDI_frac_high_05": 0.35990211264502614, "UDI_frac_high_med": 0.49307196144160143, "score": 0.28837209302325584, "atrisk": 0.013953488372093023, "lab_pos": 0.0, "lab_neg": 2.0, "lab": 2.0, "score_symptoms": 0.24651162790697675, "score_exposure": 0.041860465116279069, "score_history": 0.0, "score_symptoms_norm": 0.024651162790697675, "score_exposure_norm": 0.005980066445182724, "score_history_norm": 0.0, "score_symptoms_frac": 0.02739018087855297, "score_exposure_frac": 0.0083720930232558145, "score_history_frac": 0.0, "count": 215.0 }, "geometry": { "type": "Polygon", "coordinates": [ [ [ 30.068453182528032, -1.975912450211929 ], [ 30.070373029975105, -1.971221071446074 ], [ 30.067182699449749, -1.967231137870084 ], [ 30.062072551504865, -1.967932416598866 ], [ 30.060152560977954, -1.972623688850086 ], [ 30.063342861453918, -1.976613788893391 ], [ 30.068453182528032, -1.975912450211929 ] ] ] } },
{ "type": "Feature", "properties": { "index": "886ad81231fffff", "UDI_mean": 0.58821159601211548, "UDI_median": 0.66979098320007324, "UDI_frac_high_05": 0.63459068123197271, "UDI_frac_high_med": 0.81189266503750357, "score": null, "atrisk": null, "lab_pos": null, "lab_neg": null, "lab": null, "score_symptoms": null, "score_exposure": null, "score_history": null, "score_symptoms_norm": null, "score_exposure_norm": null, "score_history_norm": null, "score_symptoms_frac": null, "score_exposure_frac": null, "score_history_frac": null, "count": null }, "geometry": { "type": "Polygon", "coordinates": [ [ [ 30.100385755278417, -1.980385675304476 ], [ 30.102304987524708, -1.97569415930459 ], [ 30.099114144963409, -1.971704208372228 ], [ 30.094004099723929, -1.972405606896218 ], [ 30.092084724071974, -1.977097016721471 ], [ 30.095275537043339, -1.981087134203622 ], [ 30.100385755278417, -1.980385675304476 ] ] ] } },
{ "type": "Feature", "properties": { "index": "886ad81233fffff", "UDI_mean": 0.30392378568649292, "UDI_median": 0.15884384512901306, "UDI_frac_high_05": 0.29304372582979432, "UDI_frac_high_med": 0.48274319336503491, "score": null, "atrisk": null, "lab_pos": null, "lab_neg": null, "lab": null, "score_symptoms": null, "score_exposure": null, "score_history": null, "score_symptoms_norm": null, "score_exposure_norm": null, "score_history_norm": null, "score_symptoms_frac": null, "score_exposure_frac": null, "score_history_frac": null, "count": null }, "geometry": { "type": "Polygon", "coordinates": [ [ [ 30.108686964079801, -1.983674349654711 ], [ 30.110606052833276, -1.978982727576091 ], [ 30.107415049831147, -1.974992715678634 ], [ 30.102304987524708, -1.97569415930459 ], [ 30.100385755278417, -1.980385675304476 ], [ 30.103576728809561, -1.984375853763389 ], [ 30.108686964079801, -1.983674349654711 ] ] ] } },
{ "type": "Feature", "properties": { "index": "886ad81235fffff", "UDI_mean": 0.39329680800437927, "UDI_median": 0.37519028782844543, "UDI_frac_high_05": 0.41659168128246188, "UDI_frac_high_med": 0.61138422171949536, "score": null, "atrisk": null, "lab_pos": null, "lab_neg": null, "lab": null, "score_symptoms": null, "score_exposure": null, "score_history": null, "score_symptoms_norm": null, "score_exposure_norm": null, "score_history_norm": null, "score_symptoms_frac": null, "score_exposure_frac": null, "score_history_frac": null, "count": null }, "geometry": { "type": "Polygon", "coordinates": [ [ [ 30.093356119358962, -1.985778831938333 ], [ 30.095275537043339, -1.981087134203622 ], [ 30.092084724071974, -1.977097016721471 ], [ 30.086974523087022, -1.977798430477861 ], [ 30.085054962061243, -1.982490021985479 ], [ 30.088245745339972, -1.986480305970054 ], [ 30.093356119358962, -1.985778831938333 ] ] ] } },
{ "type": "Feature", "properties": { "index": "886ad81237fffff", "UDI_mean": 0.46155691146850586, "UDI_median": 0.48724657297134399, "UDI_frac_high_05": 0.48718591772688147, "UDI_frac_high_med": 0.77232043000549033, "score": null, "atrisk": null, "lab_pos": null, "lab_neg": null, "lab": null, "score_symptoms": null, "score_exposure": null, "score_history": null, "score_symptoms_norm": null, "score_exposure_norm": null, "score_history_norm": null, "score_symptoms_frac": null, "score_exposure_frac": null, "score_history_frac": null, "count": null }, "geometry": { "type": "Polygon", "coordinates": [ [ [ 30.10165745455377, -1.989067657629299 ], [ 30.103576728809561, -1.984375853763389 ], [ 30.100385755278417, -1.980385675304476 ], [ 30.095275537043339, -1.981087134203622 ], [ 30.093356119358962, -1.985778831938333 ], [ 30.096547063316422, -1.989769176911347 ], [ 30.10165745455377, -1.989067657629299 ] ] ] } },
{ "type": "Feature", "properties": { "index": "886ad81239fffff", "UDI_mean": 0.41889491677284241, "UDI_median": 0.43027937412261963, "UDI_frac_high_05": 0.42403041257993385, "UDI_frac_high_med": 0.71751079202534152, "score": 0.72727272727272729, "atrisk": 0.060606060606060608, "lab_pos": 0.0, "lab_neg": 2.0, "lab": 2.0, "score_symptoms": 0.21212121212121213, "score_exposure": 0.51515151515151514, "score_history": 0.0, "score_symptoms_norm": 0.02121212121212121, "score_exposure_norm": 0.073593073593073585, "score_history_norm": 0.0, "score_symptoms_frac": 0.023569023569023566, "score_exposure_frac": 0.10303030303030303, "score_history_frac": 0.0, "count": 33.0 }, "geometry": { "type": "Polygon", "coordinates": [ [ [ 30.099114144963409, -1.971704208372228 ], [ 30.101033335199482, -1.967012980417279 ], [ 30.097842623600659, -1.963023257198092 ], [ 30.092732751350102, -1.963724595354678 ], [ 30.09081341773128, -1.968415717091593 ], [ 30.094004099723929, -1.972405606896218 ], [ 30.099114144963409, -1.971704208372228 ] ] ] } },
{ "type": "Feature", "properties": { "index": "886ad8123bfffff", "UDI_mean": 0.42279687523841858, "UDI_median": 0.41051268577575684, "UDI_frac_high_05": 0.43144948070613121, "UDI_frac_high_med": 0.68245281611844777, "score": 0.4, "atrisk": 0.0, "lab_pos": 0.0, "lab_neg": 0.0, "lab": 0.0, "score_symptoms": 0.0, "score_exposure": 0.4, "score_history": 0.0, "score_symptoms_norm": 0.0, "score_exposure_norm": 0.057142857142857141, "score_history_norm": 0.0, "score_symptoms_frac": 0.0, "score_exposure_frac": 0.08, "score_history_frac": 0.0, "count": 5.0 }, "geometry": { "type": "Polygon", "coordinates": [ [ [ 30.107415049831147, -1.974992715678634 ], [ 30.109334096597323, -1.97030138160151 ], [ 30.106143224548781, -1.966311597266269 ], [ 30.101033335199482, -1.967012980417279 ], [ 30.099114144963409, -1.971704208372228 ], [ 30.102304987524708, -1.97569415930459 ], [ 30.107415049831147, -1.974992715678634 ] ] ] } },
{ "type": "Feature", "properties": { "index": "886ad8123dfffff", "UDI_mean": 0.28519120812416077, "UDI_median": 0.21903127431869507, "UDI_frac_high_05": 0.25358772209304692, "UDI_frac_high_med": 0.5287509236223622, "score": null, "atrisk": null, "lab_pos": null, "lab_neg": null, "lab": null, "score_symptoms": null, "score_exposure": null, "score_history": null, "score_symptoms_norm": null, "score_exposure_norm": null, "score_history_norm": null, "score_symptoms_frac": null, "score_exposure_frac": null, "score_history_frac": null, "count": null }, "geometry": { "type": "Polygon", "coordinates": [ [ [ 30.092084724071974, -1.977097016721471 ], [ 30.094004099723929, -1.972405606896218 ], [ 30.09081341773128, -1.968415717091593 ], [ 30.085703389773698, -1.969117070580368 ], [ 30.083783870803234, -1.973808374135135 ], [ 30.086974523087022, -1.977798430477861 ], [ 30.092084724071974, -1.977097016721471 ] ] ] } },
{ "type": "Feature", "properties": { "index": "886ad81241fffff", "UDI_mean": 0.29881012439727783, "UDI_median": 0.18588551878929138, "UDI_frac_high_05": 0.27572666729963241, "UDI_frac_high_med": 0.50409958359895291, "score": null, "atrisk": null, "lab_pos": null, "lab_neg": null, "lab": null, "score_symptoms": null, "score_exposure": null, "score_history": null, "score_symptoms_norm": null, "score_exposure_norm": null, "score_history_norm": null, "score_symptoms_frac": null, "score_exposure_frac": null, "score_history_frac": null, "count": null }, "geometry": { "type": "Polygon", "coordinates": [ [ [ 30.07870039501281, -1.939086944200206 ], [ 30.080619745754937, -1.934396794244689 ], [ 30.077429748335195, -1.930407878909002 ], [ 30.072320430044108, -1.931108946866301 ], [ 30.070400936162205, -1.935798990282213 ], [ 30.073590903689329, -1.93978807228668 ], [ 30.07870039501281, -1.939086944200206 ] ] ] } },
{ "type": "Feature", "properties": { "index": "886ad81243fffff", "UDI_mean": 0.24621035158634186, "UDI_median": 0.078892484307289124, "UDI_frac_high_05": 0.22680279536276307, "UDI_frac_high_med": 0.38622900680530453, "score": null, "atrisk": null, "lab_pos": null, "lab_neg": null, "lab": null, "score_symptoms": null, "score_exposure": null, "score_history": null, "score_symptoms_norm": null, "score_exposure_norm": null, "score_history_norm": null, "score_symptoms_frac": null, "score_exposure_frac": null, "score_history_frac": null, "count": null }, "geometry": { "type": "Polygon", "coordinates": [ [ [ 30.087000032306122, -1.942374915377737 ], [ 30.08891923982134, -1.937684658978351 ], [ 30.085729081669786, -1.933695681748962 ], [ 30.080619745754937, -1.934396794244689 ], [ 30.07870039501281, -1.939086944200206 ], [ 30.081890523390605, -1.943076088110111 ], [ 30.087000032306122, -1.942374915377737 ] ] ] } },
{ "type": "Feature", "properties": { "index": "886ad81245fffff", "UDI_mean": 0.38267749547958374, "UDI_median": 0.34969601035118103, "UDI_frac_high_05": 0.40082696467684298, "UDI_frac_high_med": 0.60205842663104292, "score": null, "atrisk": null, "lab_pos": null, "lab_neg": null, "lab": null, "score_symptoms": null, "score_exposure": null, "score_history": null, "score_symptoms_norm": null, "score_exposure_norm": null, "score_history_norm": null, "score_symptoms_frac": null, "score_exposure_frac": null, "score_history_frac": null, "count": null }, "geometry": { "type": "Polygon", "coordinates": [ [ [ 30.07167136772641, -1.9444784044137 ], [ 30.073590903689329, -1.93978807228668 ], [ 30.070400936162205, -1.935798990282213 ], [ 30.065291462645607, -1.936500073789519 ], [ 30.063371783607195, -1.941190299324469 ], [ 30.066561721139038, -1.945179547950422 ], [ 30.07167136772641, -1.9444784044137 ] ] ] } },
{ "type": "Feature", "properties": { "index": "886ad81247fffff", "UDI_mean": 0.22257322072982788, "UDI_median": 0.04725993424654007, "UDI_frac_high_05": 0.19930900380251343, "UDI_frac_high_med": 0.3662974911548757, "score": null, "atrisk": null, "lab_pos": null, "lab_neg": null, "lab": null, "score_symptoms": null, "score_exposure": null, "score_history": null, "score_symptoms_norm": null, "score_exposure_norm": null, "score_history_norm": null, "score_symptoms_frac": null, "score_exposure_frac": null, "score_history_frac": null, "count": null }, "geometry": { "type": "Polygon", "coordinates": [ [ [ 30.079971130590341, -1.947766526733462 ], [ 30.081890523390605, -1.943076088110111 ], [ 30.07870039501281, -1.939086944200206 ], [ 30.073590903689329, -1.93978807228668 ], [ 30.07167136772641, -1.9444784044137 ], [ 30.074861466227794, -1.948467714956834 ], [ 30.079971130590341, -1.947766526733462 ] ] ] } },
{ "type": "Feature", "properties": { "index": "886ad81249fffff", "UDI_mean": 0.20519335567951202, "UDI_median": 0.027013020589947701, "UDI_frac_high_05": 0.20523963416495131, "UDI_frac_high_med": 0.33936897862571086, "score": null, "atrisk": null, "lab_pos": null, "lab_neg": null, "lab": null, "score_symptoms": null, "score_exposure": null, "score_history": null, "score_symptoms_norm": null, "score_exposure_norm": null, "score_history_norm": null, "score_symptoms_frac": null, "score_exposure_frac": null, "score_history_frac": null, "count": null }, "geometry": { "type": "Polygon", "coordinates": [ [ [ 30.077429748335195, -1.930407878909002 ], [ 30.07934905701849, -1.92571801779988 ], [ 30.076159190549411, -1.921729331224679 ], [ 30.071050045284039, -1.922430339060538 ], [ 30.069130593483859, -1.927120093586796 ], [ 30.072320430044108, -1.931108946866301 ], [ 30.077429748335195, -1.930407878909002 ] ] ] } },
{ "type": "Feature", "properties": { "index": "886ad8124bfffff", "UDI_mean": 0.1986905038356781, "UDI_median": 0.0098805120214819908, "UDI_frac_high_05": 0.19625154080527105, "UDI_frac_high_med": 0.30262348060068939, "score": null, "atrisk": null, "lab_pos": null, "lab_neg": null, "lab": null, "score_symptoms": null, "score_exposure": null, "score_history": null, "score_symptoms_norm": null, "score_exposure_norm": null, "score_history_norm": null, "score_symptoms_frac": null, "score_exposure_frac": null, "score_history_frac": null, "count": null }, "geometry": { "type": "Polygon", "coordinates": [ [ [ 30.085729081669786, -1.933695681748962 ], [ 30.087648247149051, -1.929005714152694 ], [ 30.084458219939336, -1.925016965533052 ], [ 30.07934905701849, -1.92571801779988 ], [ 30.077429748335195, -1.930407878909002 ], [ 30.080619745754937, -1.934396794244689 ], [ 30.085729081669786, -1.933695681748962 ] ] ] } },
{ "type": "Feature", "properties": { "index": "886ad8124dfffff", "UDI_mean": 0.26305517554283142, "UDI_median": 0.097696989774703979, "UDI_frac_high_05": 0.24232847471478153, "UDI_frac_high_med": 0.42167406169094845, "score": null, "atrisk": null, "lab_pos": null, "lab_neg": null, "lab": null, "score_symptoms": null, "score_exposure": null, "score_history": null, "score_symptoms_norm": null, "score_exposure_norm": null, "score_history_norm": null, "score_symptoms_frac": null, "score_exposure_frac": null, "score_history_frac": null, "count": null }, "geometry": { "type": "Polygon", "coordinates": [ [ [ 30.070400936162205, -1.935798990282213 ], [ 30.072320430044108, -1.931108946866301 ], [ 30.069130593483859, -1.927120093586796 ], [ 30.064021293031342, -1.927821117072402 ], [ 30.062101656096829, -1.932511053852977 ], [ 30.065291462645607, -1.936500073789519 ], [ 30.070400936162205, -1.935798990282213 ] ] ] } },
{ "type": "Feature", "properties": { "index": "886ad81251fffff", "UDI_mean": 0.20831455290317535, "UDI_median": 0.04358600452542305, "UDI_frac_high_05": 0.17307379300522879, "UDI_frac_high_med": 0.32431690097861693, "score": 0.72413793103448276, "atrisk": 0.068965517241379309, "lab_pos": 0.0, "lab_neg": 2.0, "lab": 2.0, "score_symptoms": 0.37931034482758619, "score_exposure": 0.34482758620689657, "score_history": 0.0, "score_symptoms_norm": 0.037931034482758627, "score_exposure_norm": 0.04926108374384236, "score_history_norm": 0.0, "score_symptoms_frac": 0.042145593869731796, "score_exposure_frac": 0.068965517241379309, "score_history_frac": 0.0, "count": 29.0 }, "geometry": { "type": "Polygon", "coordinates": [ [ [ 30.102328282418579, -1.940271339065249 ], [ 30.104247161228439, -1.935581158781931 ], [ 30.101056812920554, -1.931592286560813 ], [ 30.09594761533322, -1.93229342788978 ], [ 30.094028593145097, -1.936983501877453 ], [ 30.097218911900747, -1.940972540838056 ], [ 30.102328282418579, -1.940271339065249 ] ] ] } },
{ "type": "Feature", "properties": { "index": "886ad81253fffff", "UDI_mean": 0.24427296221256256, "UDI_median": 0.020703351125121117, "UDI_frac_high_05": 0.21924399324558014, "UDI_frac_high_med": 0.31796974074149426, "score": 0.32, "atrisk": 0.014285714285714285, "lab_pos": 0.0, "lab_neg": 3.0, "lab": 3.0, "score_symptoms": 0.15714285714285714, "score_exposure": 0.16285714285714287, "score_history": 0.0, "score_symptoms_norm": 0.015714285714285715, "score_exposure_norm": 0.023265306122448978, "score_history_norm": 0.0, "score_symptoms_frac": 0.017460317460317461, "score_exposure_frac": 0.032571428571428571, "score_history_frac": 0.0, "count": 350.0 }, "geometry": { "type": "Polygon", "coordinates": [ [ [ 30.110628149147612, -1.943559193083096 ], [ 30.112546884492104, -1.938868906599934 ], [ 30.109356375826753, -1.934879972821809 ], [ 30.104247161228439, -1.935581158781931 ], [ 30.102328282418579, -1.940271339065249 ], [ 30.105518761650575, -1.94426043959455 ], [ 30.110628149147612, -1.943559193083096 ] ] ] } },
{ "type": "Feature", "properties": { "index": "886ad81255fffff", "UDI_mean": 0.19456416368484497, "UDI_median": 0.032038670033216476, "UDI_frac_high_05": 0.16810374057397059, "UDI_frac_high_med": 0.31862183312537296, "score": null, "atrisk": null, "lab_pos": null, "lab_neg": null, "lab": null, "score_symptoms": null, "score_exposure": null, "score_history": null, "score_symptoms_norm": null, "score_exposure_norm": null, "score_history_norm": null, "score_symptoms_frac": null, "score_exposure_frac": null, "score_history_frac": null, "count": null }, "geometry": { "type": "Polygon", "coordinates": [ [ [ 30.095299847699579, -1.945662903585536 ], [ 30.097218911900747, -1.940972540838056 ], [ 30.094028593145097, -1.936983501877453 ], [ 30.08891923982134, -1.937684658978351 ], [ 30.087000032306122, -1.942374915377737 ], [ 30.090190321406894, -1.946364121030568 ], [ 30.095299847699579, -1.945662903585536 ] ] ] } },
{ "type": "Feature", "properties": { "index": "886ad81257fffff", "UDI_mean": 0.087732285261154175, "UDI_median": 0.012506023049354553, "UDI_frac_high_05": 0.050160289827063297, "UDI_frac_high_med": 0.15403759139741197, "score": 0.81818181818181823, "atrisk": 0.090909090909090912, "lab_pos": 0.0, "lab_neg": 1.0, "lab": 1.0, "score_symptoms": 0.72727272727272729, "score_exposure": 0.090909090909090912, "score_history": 0.0, "score_symptoms_norm": 0.072727272727272724, "score_exposure_norm": 0.012987012987012986, "score_history_norm": 0.0, "score_symptoms_frac": 0.080808080808080801, "score_exposure_frac": 0.018181818181818184, "score_history_frac": 0.0, "count": 11.0 }, "geometry": { "type": "Polygon", "coordinates": [ [ [ 30.103599840850574, -1.948950908594336 ], [ 30.105518761650575, -1.94426043959455 ], [ 30.102328282418579, -1.940271339065249 ], [ 30.097218911900747, -1.940972540838056 ], [ 30.095299847699579, -1.945662903585536 ], [ 30.098490297395582, -1.949652170818774 ], [ 30.103599840850574, -1.948950908594336 ] ] ] } },
{ "type": "Feature", "properties": { "index": "886ad81259fffff", "UDI_mean": 0.16801171004772186, "UDI_median": 0.034610431641340256, "UDI_frac_high_05": 0.12950264851703394, "UDI_frac_high_med": 0.26274577627661233, "score": 3.0, "atrisk": 0.0, "lab_pos": 0.0, "lab_neg": 0.0, "lab": 0.0, "score_symptoms": 0.0, "score_exposure": 3.0, "score_history": 0.0, "score_symptoms_norm": 0.0, "score_exposure_norm": 0.42857142857142855, "score_history_norm": 0.0, "score_symptoms_frac": 0.0, "score_exposure_frac": 0.6, "score_history_frac": 0.0, "count": 1.0 }, "geometry": { "type": "Polygon", "coordinates": [ [ [ 30.101056812920554, -1.931592286560813 ], [ 30.102975649739555, -1.926902395172544 ], [ 30.099785432348408, -1.922913751445925 ], [ 30.094676407684918, -1.923614832338832 ], [ 30.092757427510559, -1.92830461738816 ], [ 30.09594761533322, -1.93229342788978 ], [ 30.101056812920554, -1.931592286560813 ] ] ] } },
{ "type": "Feature", "properties": { "index": "886ad8125bfffff", "UDI_mean": 0.28793027997016907, "UDI_median": 0.10465843975543976, "UDI_frac_high_05": 0.2588699080157687, "UDI_frac_high_med": 0.42598109448518501, "score": 0.77777777777777779, "atrisk": 0.064814814814814811, "lab_pos": 0.0, "lab_neg": 1.0, "lab": 1.0, "score_symptoms": 0.23148148148148148, "score_exposure": 0.54629629629629628, "score_history": 0.0, "score_symptoms_norm": 0.023148148148148147, "score_exposure_norm": 0.078042328042328038, "score_history_norm": 0.0, "score_symptoms_frac": 0.025720164609053495, "score_exposure_frac": 0.10925925925925926, "score_history_frac": 0.0, "count": 108.0 }, "geometry": { "type": "Polygon", "coordinates": [ [ [ 30.109356375826753, -1.934879972821809 ], [ 30.111275069203302, -1.93018997519035 ], [ 30.108084691445811, -1.926201269755942 ], [ 30.102975649739555, -1.926902395172544 ], [ 30.101056812920554, -1.931592286560813 ], [ 30.104247161228439, -1.935581158781931 ], [ 30.109356375826753, -1.934879972821809 ] ] ] } },
{ "type": "Feature", "properties": { "index": "886ad8125dfffff", "UDI_mean": 0.060134835541248322, "UDI_median": 0.00085897417739033699, "UDI_frac_high_05": 0.047887987819455302, "UDI_frac_high_med": 0.10811250726949964, "score": null, "atrisk": null, "lab_pos": null, "lab_neg": null, "lab": null, "score_symptoms": null, "score_exposure": null, "score_history": null, "score_symptoms_norm": null, "score_exposure_norm": null, "score_history_norm": null, "score_symptoms_frac": null, "score_exposure_frac": null, "score_history_frac": null, "count": null }, "geometry": { "type": "Polygon", "coordinates": [ [ [ 30.094028593145097, -1.936983501877453 ], [ 30.09594761533322, -1.93229342788978 ], [ 30.092757427510559, -1.92830461738816 ], [ 30.087648247149051, -1.929005714152694 ], [ 30.085729081669786, -1.933695681748962 ], [ 30.08891923982134, -1.937684658978351 ], [ 30.094028593145097, -1.936983501877453 ] ] ] } },
{ "type": "Feature", "properties": { "index": "886ad81261fffff", "UDI_mean": 0.13733315467834473, "UDI_median": 0.034459706395864487, "UDI_frac_high_05": 0.084236504971540352, "UDI_frac_high_med": 0.26375267391916035, "score": 0.5, "atrisk": 0.0, "lab_pos": 0.0, "lab_neg": 0.0, "lab": 0.0, "score_symptoms": 0.46153846153846156, "score_exposure": 0.038461538461538464, "score_history": 0.0, "score_symptoms_norm": 0.046153846153846163, "score_exposure_norm": 0.0054945054945054941, "score_history_norm": 0.0, "score_symptoms_frac": 0.05128205128205128, "score_exposure_frac": 0.0076923076923076927, "score_history_frac": 0.0, "count": 26.0 }, "geometry": { "type": "Polygon", "coordinates": [ [ [ 30.065912305275571, -1.95855034169807 ], [ 30.067832068519703, -1.953859539190206 ], [ 30.064641999997413, -1.949870062061157 ], [ 30.059532198290917, -1.950571220907626 ], [ 30.05761229201271, -1.95526191681422 ], [ 30.060802330453228, -1.959251560481854 ], [ 30.065912305275571, -1.95855034169807 ] ] ] } },
{ "type": "Feature", "properties": { "index": "886ad81263fffff", "UDI_mean": 0.057769879698753357, "UDI_median": 0.0092435823753476143, "UDI_frac_high_05": 0.017327764764109847, "UDI_frac_high_med": 0.099690157938092605, "score": null, "atrisk": null, "lab_pos": null, "lab_neg": null, "lab": null, "score_symptoms": null, "score_exposure": null, "score_history": null, "score_symptoms_norm": null, "score_exposure_norm": null, "score_history_norm": null, "score_symptoms_frac": null, "score_exposure_frac": null, "score_history_frac": null, "count": null }, "geometry": { "type": "Polygon", "coordinates": [ [ [ 30.074212497544696, -1.961838783525151 ], [ 30.076132117667562, -1.957147874511795 ], [ 30.072941888184545, -1.953158335616361 ], [ 30.067832068519703, -1.953859539190206 ], [ 30.065912305275571, -1.95855034169807 ], [ 30.069102504795705, -1.962540047143819 ], [ 30.074212497544696, -1.961838783525151 ] ] ] } },
{ "type": "Feature", "properties": { "index": "886ad81265fffff", "UDI_mean": 0.64431214332580566, "UDI_median": 0.74178779125213623, "UDI_frac_high_05": 0.70602632225696826, "UDI_frac_high_med": 0.87639556267426, "score": 0.30923694779116467, "atrisk": 0.016064257028112448, "lab_pos": 0.0, "lab_neg": 2.0, "lab": 2.0, "score_symptoms": 0.18875502008032127, "score_exposure": 0.12048192771084337, "score_history": 0.0, "score_symptoms_norm": 0.018875502008032129, "score_exposure_norm": 0.017211703958691909, "score_history_norm": 0.0, "score_symptoms_frac": 0.020972780008924587, "score_exposure_frac": 0.024096385542168676, "score_history_frac": 0.0, "count": 249.0 }, "geometry": { "type": "Polygon", "coordinates": [ [ [ 30.058882382050321, -1.963942544650151 ], [ 30.060802330453228, -1.959251560481854 ], [ 30.05761229201271, -1.95526191681422 ], [ 30.052502335331898, -1.955963090829884 ], [ 30.050582243959241, -1.960653968344434 ], [ 30.0537722522153, -1.964643778503302 ], [ 30.058882382050321, -1.963942544650151 ] ] ] } },
{ "type": "Feature", "properties": { "index": "886ad81267fffff", "UDI_mean": 0.37974065542221069, "UDI_median": 0.26827877759933472, "UDI_frac_high_05": 0.37425382114758154, "UDI_frac_high_med": 0.5545214794425819, "score": 0.20867430441898527, "atrisk": 0.016366612111292964, "lab_pos": 2.0, "lab_neg": 13.0, "lab": 15.0, "score_symptoms": 0.15384615384615385, "score_exposure": 0.054009819967266774, "score_history": 0.00081833060556464816, "score_symptoms_norm": 0.015384615384615385, "score_exposure_norm": 0.0077156885667523968, "score_history_norm": 0.00081833060556464816, "score_symptoms_frac": 0.017094017094017096, "score_exposure_frac": 0.010801963993453356, "score_history_frac": 0.00040916530278232408, "count": 1222.0 }, "geometry": { "type": "Polygon", "coordinates": [ [ [ 30.067182699449749, -1.967231137870084 ], [ 30.069102504795705, -1.962540047143819 ], [ 30.065912305275571, -1.95855034169807 ], [ 30.060802330453228, -1.959251560481854 ], [ 30.058882382050321, -1.963942544650151 ], [ 30.062072551504865, -1.967932416598866 ], [ 30.067182699449749, -1.967231137870084 ] ] ] } },
{ "type": "Feature", "properties": { "index": "886ad81269fffff", "UDI_mean": 0.30110523104667664, "UDI_median": 0.24774934351444244, "UDI_frac_high_05": 0.29435636985000951, "UDI_frac_high_med": 0.55294251268002925, "score": 0.57894736842105265, "atrisk": 0.070175438596491224, "lab_pos": 1.0, "lab_neg": 2.0, "lab": 3.0, "score_symptoms": 0.33333333333333331, "score_exposure": 0.24561403508771928, "score_history": 0.0, "score_symptoms_norm": 0.033333333333333333, "score_exposure_norm": 0.035087719298245612, "score_history_norm": 0.0, "score_symptoms_frac": 0.037037037037037035, "score_exposure_frac": 0.04912280701754386, "score_history_frac": 0.0, "count": 57.0 }, "geometry": { "type": "Polygon", "coordinates": [ [ [ 30.064641999997413, -1.949870062061157 ], [ 30.066561721139038, -1.945179547950422 ], [ 30.063371783607195, -1.941190299324469 ], [ 30.058262155009846, -1.9418913982413 ], [ 30.056342290857032, -1.946581805707488 ], [ 30.059532198290917, -1.950571220907626 ], [ 30.064641999997413, -1.949870062061157 ] ] ] } },
{ "type": "Feature", "properties": { "index": "886ad8126bfffff", "UDI_mean": 0.11294519156217575, "UDI_median": 0.023299288004636765, "UDI_frac_high_05": 0.072095483162294929, "UDI_frac_high_med": 0.19539230344144859, "score": null, "atrisk": null, "lab_pos": null, "lab_neg": null, "lab": null, "score_symptoms": null, "score_exposure": null, "score_history": null, "score_symptoms_norm": null, "score_exposure_norm": null, "score_history_norm": null, "score_symptoms_frac": null, "score_exposure_frac": null, "score_history_frac": null, "count": null }, "geometry": { "type": "Polygon", "coordinates": [ [ [ 30.072941888184545, -1.953158335616361 ], [ 30.074861466227794, -1.948467714956834 ], [ 30.07167136772641, -1.9444784044137 ], [ 30.066561721139038, -1.945179547950422 ], [ 30.064641999997413, -1.949870062061157 ], [ 30.067832068519703, -1.953859539190206 ], [ 30.072941888184545, -1.953158335616361 ] ] ] } },
{ "type": "Feature", "properties": { "index": "886ad8126dfffff", "UDI_mean": 0.50378179550170898, "UDI_median": 0.55184739828109741, "UDI_frac_high_05": 0.53605603386170197, "UDI_frac_high_med": 0.73146259973657846, "score": 0.42200328407224957, "atrisk": 0.026272577996715927, "lab_pos": 0.0, "lab_neg": 10.0, "lab": 10.0, "score_symptoms": 0.21018062397372742, "score_exposure": 0.21182266009852216, "score_history": 0.0, "score_symptoms_norm": 0.021018062397372743, "score_exposure_norm": 0.030260380014074592, "score_history_norm": 0.0, "score_symptoms_frac": 0.02335340266374749, "score_exposure_frac": 0.042364532019704436, "score_history_frac": 0.0, "count": 609.0 }, "geometry": { "type": "Polygon", "coordinates": [ [ [ 30.05761229201271, -1.95526191681422 ], [ 30.059532198290917, -1.950571220907626 ], [ 30.056342290857032, -1.946581805707488 ], [ 30.051232507323732, -1.947282919893341 ], [ 30.049312458098658, -1.951973509102911 ], [ 30.052502335331898, -1.955963090829884 ], [ 30.05761229201271, -1.95526191681422 ] ] ] } },
{ "type": "Feature", "properties": { "index": "886ad8128bfffff", "UDI_mean": null, "UDI_median": null, "UDI_frac_high_05": null, "UDI_frac_high_med": null, "score": 2.0, "atrisk": 0.0, "lab_pos": 0.0, "lab_neg": 0.0, "lab": 0.0, "score_symptoms": 2.0, "score_exposure": 0.0, "score_history": 0.0, "score_symptoms_norm": 0.2, "score_exposure_norm": 0.0, "score_history_norm": 0.0, "score_symptoms_frac": 0.22222222222222221, "score_exposure_frac": 0.0, "score_history_frac": 0.0, "count": 1.0 }, "geometry": null },
{ "type": "Feature", "properties": { "index": "886ad812c1fffff", "UDI_mean": 0.025772353634238243, "UDI_median": null, "UDI_frac_high_05": 0.021605623632273845, "UDI_frac_high_med": 0.03516126243560775, "score": 0.84615384615384615, "atrisk": 0.0, "lab_pos": 0.0, "lab_neg": 0.0, "lab": 0.0, "score_symptoms": 0.84615384615384615, "score_exposure": 0.0, "score_history": 0.0, "score_symptoms_norm": 0.08461538461538462, "score_exposure_norm": 0.0, "score_history_norm": 0.0, "score_symptoms_frac": 0.094017094017094016, "score_exposure_frac": 0.0, "score_history_frac": 0.0, "count": 78.0 }, "geometry": { "type": "Polygon", "coordinates": [ [ [ 30.136801584176212, -1.962103092053624 ], [ 30.138719930500613, -1.957412199002905 ], [ 30.135528810641219, -1.953422853824292 ], [ 30.13041937349595, -1.954124234952057 ], [ 30.128500883422038, -1.958815022133828 ], [ 30.131691974221088, -1.962804534063058 ], [ 30.136801584176212, -1.962103092053624 ] ] ] } },
{ "type": "Feature", "properties": { "index": "886ad812c5fffff", "UDI_mean": 0.085829600691795349, "UDI_median": null, "UDI_frac_high_05": 0.092058138056697311, "UDI_frac_high_med": 0.11961015297258358, "score": 1.0, "atrisk": 0.0, "lab_pos": 0.0, "lab_neg": 0.0, "lab": 0.0, "score_symptoms": 1.0, "score_exposure": 0.0, "score_history": 0.0, "score_symptoms_norm": 0.1, "score_exposure_norm": 0.0, "score_history_norm": 0.0, "score_symptoms_frac": 0.1111111111111111, "score_exposure_frac": 0.0, "score_history_frac": 0.0, "count": 4.0 }, "geometry": { "type": "Polygon", "coordinates": [ [ [ 30.129773442226497, -1.967495609652464 ], [ 30.131691974221088, -1.962804534063058 ], [ 30.128500883422038, -1.958815022133828 ], [ 30.123391289769557, -1.959516419096909 ], [ 30.121472614089591, -1.964207388764924 ], [ 30.124663675725667, -1.968197067397516 ], [ 30.129773442226497, -1.967495609652464 ] ] ] } },
{ "type": "Feature", "properties": { "index": "886ad812c7fffff", "UDI_mean": null, "UDI_median": null, "UDI_frac_high_05": null, "UDI_frac_high_med": null, "score": 2.0, "atrisk": 0.0, "lab_pos": 0.0, "lab_neg": 0.0, "lab": 0.0, "score_symptoms": 2.0, "score_exposure": 0.0, "score_history": 0.0, "score_symptoms_norm": 0.2, "score_exposure_norm": 0.0, "score_history_norm": 0.0, "score_symptoms_frac": 0.22222222222222221, "score_exposure_frac": 0.0, "score_history_frac": 0.0, "count": 1.0 }, "geometry": null },
{ "type": "Feature", "properties": { "index": "886ad812c9fffff", "UDI_mean": 0.3363918662071228, "UDI_median": 0.30090320110321045, "UDI_frac_high_05": 0.34889291605284439, "UDI_frac_high_med": 0.58773010919114466, "score": 0.72307692307692306, "atrisk": 0.0, "lab_pos": 0.0, "lab_neg": 0.0, "lab": 0.0, "score_symptoms": 0.69230769230769229, "score_exposure": 0.030769230769230771, "score_history": 0.0, "score_symptoms_norm": 0.069230769230769235, "score_exposure_norm": 0.0043956043956043956, "score_history_norm": 0.0, "score_symptoms_frac": 0.076923076923076927, "score_exposure_frac": 0.0061538461538461538, "score_history_frac": 0.0, "count": 65.0 }, "geometry": { "type": "Polygon", "coordinates": [ [ [ 30.135528810641219, -1.953422853824292 ], [ 30.137447115067157, -1.94873224931647 ], [ 30.134256126096229, -1.944743131842523 ], [ 30.129146861754176, -1.945444452096469 ], [ 30.127228413601653, -1.950134950691905 ], [ 30.13041937349595, -1.954124234952057 ], [ 30.135528810641219, -1.953422853824292 ] ] ] } },
{ "type": "Feature", "properties": { "index": "886ad812cbfffff", "UDI_mean": null, "UDI_median": null, "UDI_frac_high_05": null, "UDI_frac_high_med": null, "score": 1.0, "atrisk": 0.0, "lab_pos": 0.0, "lab_neg": 0.0, "lab": 0.0, "score_symptoms": 1.0, "score_exposure": 0.0, "score_history": 0.0, "score_symptoms_norm": 0.1, "score_exposure_norm": 0.0, "score_history_norm": 0.0, "score_symptoms_frac": 0.1111111111111111, "score_exposure_frac": 0.0, "score_history_frac": 0.0, "count": 1.0 }, "geometry": null },
{ "type": "Feature", "properties": { "index": "886ad812cdfffff", "UDI_mean": 0.42417538166046143, "UDI_median": 0.40067219734191895, "UDI_frac_high_05": 0.41184557358986312, "UDI_frac_high_med": 0.71423147010213162, "score": 0.94444444444444442, "atrisk": 0.0, "lab_pos": 0.0, "lab_neg": 0.0, "lab": 0.0, "score_symptoms": 0.86111111111111116, "score_exposure": 0.083333333333333329, "score_history": 0.0, "score_symptoms_norm": 0.08611111111111111, "score_exposure_norm": 0.011904761904761904, "score_history_norm": 0.0, "score_symptoms_frac": 0.095679012345679007, "score_exposure_frac": 0.01666666666666667, "score_history_frac": 0.0, "count": 36.0 }, "geometry": { "type": "Polygon", "coordinates": [ [ [ 30.128500883422038, -1.958815022133828 ], [ 30.13041937349595, -1.954124234952057 ], [ 30.127228413601653, -1.950134950691905 ], [ 30.122118992790888, -1.95083628688084 ], [ 30.120200359054522, -1.9555269680978 ], [ 30.123391289769557, -1.959516419096909 ], [ 30.128500883422038, -1.958815022133828 ] ] ] } },
{ "type": "Feature", "properties": { "index": "886ad812e1fffff", "UDI_mean": 0.00085448985919356346, "UDI_median": null, "UDI_frac_high_05": 0.0001474376355748373, "UDI_frac_high_med": 0.0020946312364425162, "score": null, "atrisk": null, "lab_pos": null, "lab_neg": null, "lab": null, "score_symptoms": null, "score_exposure": null, "score_history": null, "score_symptoms_norm": null, "score_exposure_norm": null, "score_history_norm": null, "score_symptoms_frac": null, "score_exposure_frac": null, "score_history_frac": null, "count": null }, "geometry": { "type": "Polygon", "coordinates": [ [ [ 30.124017391102281, -1.98156977745108 ], [ 30.12593615066729, -1.976878231417295 ], [ 30.122744958102817, -1.972888325337832 ], [ 30.117635035200859, -1.973589798677987 ], [ 30.115716131991718, -1.978281238781388 ], [ 30.11890729530683, -1.982271311481283 ], [ 30.124017391102281, -1.98156977745108 ] ] ] } },
{ "type": "Feature", "properties": { "index": "886ad812e5fffff", "UDI_mean": 0.28787985444068909, "UDI_median": 0.22778876125812531, "UDI_frac_high_05": 0.27545898533483815, "UDI_frac_high_med": 0.53510894652825081, "score": null, "atrisk": null, "lab_pos": null, "lab_neg": null, "lab": null, "score_symptoms": null, "score_exposure": null, "score_history": null, "score_symptoms_norm": null, "score_exposure_norm": null, "score_history_norm": null, "score_symptoms_frac": null, "score_exposure_frac": null, "score_history_frac": null, "count": null }, "geometry": { "type": "Polygon", "coordinates": [ [ [ 30.116988350133308, -1.986963039542738 ], [ 30.11890729530683, -1.982271311481283 ], [ 30.115716131991718, -1.978281238781388 ], [ 30.110606052833276, -1.978982727576091 ], [ 30.108686964079801, -1.983674349654711 ], [ 30.111878098042887, -1.98766458892772 ], [ 30.116988350133308, -1.986963039542738 ] ] ] } },
{ "type": "Feature", "properties": { "index": "886ad812e7fffff", "UDI_mean": null, "UDI_median": null, "UDI_frac_high_05": null, "UDI_frac_high_med": null, "score": null, "atrisk": null, "lab_pos": null, "lab_neg": null, "lab": null, "score_symptoms": null, "score_exposure": null, "score_history": null, "score_symptoms_norm": null, "score_exposure_norm": null, "score_history_norm": null, "score_symptoms_frac": null, "score_exposure_frac": null, "score_history_frac": null, "count": null }, "geometry": { "type": "Polygon", "coordinates": [ [ [ 30.125289913096065, -1.990251744739094 ], [ 30.127208714602528, -1.985559910790736 ], [ 30.124017391102281, -1.98156977745108 ], [ 30.11890729530683, -1.982271311481283 ], [ 30.116988350133308, -1.986963039542738 ], [ 30.120179644400476, -1.990953339467156 ], [ 30.125289913096065, -1.990251744739094 ] ] ] } },
{ "type": "Feature", "properties": { "index": "886ad812e9fffff", "UDI_mean": 0.13583523035049438, "UDI_median": null, "UDI_frac_high_05": 0.14117363913554154, "UDI_frac_high_med": 0.21072657967393829, "score": null, "atrisk": null, "lab_pos": null, "lab_neg": null, "lab": null, "score_symptoms": null, "score_exposure": null, "score_history": null, "score_symptoms_norm": null, "score_exposure_norm": null, "score_history_norm": null, "score_symptoms_frac": null, "score_exposure_frac": null, "score_history_frac": null, "count": null }, "geometry": { "type": "Polygon", "coordinates": [ [ [ 30.122744958102817, -1.972888325337832 ], [ 30.124663675725667, -1.968197067397516 ], [ 30.121472614089591, -1.964207388764924 ], [ 30.116362864074482, -1.964908801422826 ], [ 30.114444002830425, -1.969599953389306 ], [ 30.117635035200859, -1.973589798677987 ], [ 30.122744958102817, -1.972888325337832 ] ] ] } },
{ "type": "Feature", "properties": { "index": "886ad812edfffff", "UDI_mean": 0.32923346757888794, "UDI_median": 0.2354549914598465, "UDI_frac_high_05": 0.31562998891634381, "UDI_frac_high_med": 0.54822576763640185, "score": null, "atrisk": null, "lab_pos": null, "lab_neg": null, "lab": null, "score_symptoms": null, "score_exposure": null, "score_history": null, "score_symptoms_norm": null, "score_exposure_norm": null, "score_history_norm": null, "score_symptoms_frac": null, "score_exposure_frac": null, "score_history_frac": null, "count": null }, "geometry": { "type": "Polygon", "coordinates": [ [ [ 30.115716131991718, -1.978281238781388 ], [ 30.117635035200859, -1.973589798677987 ], [ 30.114444002830425, -1.969599953389306 ], [ 30.109334096597323, -1.97030138160151 ], [ 30.107415049831147, -1.974992715678634 ], [ 30.110606052833276, -1.978982727576091 ], [ 30.115716131991718, -1.978281238781388 ] ] ] } },
{ "type": "Feature", "properties": { "index": "886ad81301fffff", "UDI_mean": 0.04033723846077919, "UDI_median": null, "UDI_frac_high_05": 0.018084414264221527, "UDI_frac_high_med": 0.079023163772889302, "score": 1.0, "atrisk": 0.0, "lab_pos": 0.0, "lab_neg": 0.0, "lab": 0.0, "score_symptoms": 0.0, "score_exposure": 1.0, "score_history": 0.0, "score_symptoms_norm": 0.0, "score_exposure_norm": 0.14285714285714285, "score_history_norm": 0.0, "score_symptoms_frac": 0.0, "score_exposure_frac": 0.2, "score_history_frac": 0.0, "count": 1.0 }, "geometry": { "type": "Polygon", "coordinates": [ [ [ 30.040329726876173, -1.997485220669984 ], [ 30.042250314882931, -1.992793117474888 ], [ 30.039060105171469, -1.988802518314117 ], [ 30.033949337891716, -1.989503856077079 ], [ 30.032028607062585, -1.994195852547602 ], [ 30.035218786313717, -1.998186617985954 ], [ 30.040329726876173, -1.997485220669984 ] ] ] } },
{ "type": "Feature", "properties": { "index": "886ad81303fffff", "UDI_mean": 0.070510879158973694, "UDI_median": 0.00053353601833805442, "UDI_frac_high_05": 0.039879504191600537, "UDI_frac_high_med": 0.13335355150890843, "score": null, "atrisk": null, "lab_pos": null, "lab_neg": null, "lab": null, "score_symptoms": null, "score_exposure": null, "score_history": null, "score_symptoms_norm": null, "score_exposure_norm": null, "score_history_norm": null, "score_symptoms_frac": null, "score_exposure_frac": null, "score_history_frac": null, "count": null }, "geometry": { "type": "Polygon", "coordinates": [ [ [ 30.048631026823774, -2.000774605102674 ], [ 30.05055147192088, -1.996082395278852 ], [ 30.047361100790688, -1.992091734606507 ], [ 30.042250314882931, -1.992793117474888 ], [ 30.040329726876173, -1.997485220669984 ], [ 30.043520067664961, -2.00147604763164 ], [ 30.048631026823774, -2.000774605102674 ] ] ] } },
{ "type": "Feature", "properties": { "index": "886ad81307fffff", "UDI_mean": null, "UDI_median": null, "UDI_frac_high_05": null, "UDI_frac_high_med": null, "score": null, "atrisk": null, "lab_pos": null, "lab_neg": null, "lab": null, "score_symptoms": null, "score_exposure": null, "score_history": null, "score_symptoms_norm": null, "score_exposure_norm": null, "score_history_norm": null, "score_symptoms_frac": null, "score_exposure_frac": null, "score_history_frac": null, "count": null }, "geometry": { "type": "Polygon", "coordinates": [ [ [ 30.041599437468992, -2.006168438144875 ], [ 30.043520067664961, -2.00147604763164 ], [ 30.040329726876173, -1.997485220669984 ], [ 30.035218786313717, -1.998186617985954 ], [ 30.033298013272507, -2.00287890181797 ], [ 30.036488323617128, -2.006869895021453 ], [ 30.041599437468992, -2.006168438144875 ] ] ] } },
{ "type": "Feature", "properties": { "index": "886ad81309fffff", "UDI_mean": 0.14545032382011414, "UDI_median": 0.023181222379207611, "UDI_frac_high_05": 0.11273440796262689, "UDI_frac_high_med": 0.24728335002380722, "score": null, "atrisk": null, "lab_pos": null, "lab_neg": null, "lab": null, "score_symptoms": null, "score_exposure": null, "score_history": null, "score_symptoms_norm": null, "score_exposure_norm": null, "score_history_norm": null, "score_symptoms_frac": null, "score_exposure_frac": null, "score_history_frac": null, "count": null }, "geometry": { "type": "Polygon", "coordinates": [ [ [ 30.039060105171469, -1.988802518314117 ], [ 30.040980650988345, -1.984110702616232 ], [ 30.037790572346822, -1.980120331442993 ], [ 30.032679978343044, -1.980821609660541 ], [ 30.030759289726667, -1.98551331859053 ], [ 30.033949337891716, -1.989503856077079 ], [ 30.039060105171469, -1.988802518314117 ] ] ] } },
{ "type": "Feature", "properties": { "index": "886ad8130bfffff", "UDI_mean": 0.28202438354492188, "UDI_median": 0.15624207258224487, "UDI_frac_high_05": 0.25348189415041783, "UDI_frac_high_med": 0.47491680729791458, "score": 0.0, "atrisk": 0.0, "lab_pos": 0.0, "lab_neg": 0.0, "lab": 0.0, "score_symptoms": 0.0, "score_exposure": 0.0, "score_history": 0.0, "score_symptoms_norm": 0.0, "score_exposure_norm": 0.0, "score_history_norm": 0.0, "score_symptoms_frac": 0.0, "score_exposure_frac": 0.0, "score_history_frac": 0.0, "count": 1.0 }, "geometry": { "type": "Polygon", "coordinates": [ [ [ 30.047361100790688, -1.992091734606507 ], [ 30.049281503720788, -1.987399812236547 ], [ 30.046091263651757, -1.983409379400823 ], [ 30.040980650988345, -1.984110702616232 ], [ 30.039060105171469, -1.988802518314117 ], [ 30.042250314882931, -1.992793117474888 ], [ 30.047361100790688, -1.992091734606507 ] ] ] } },
{ "type": "Feature", "properties": { "index": "886ad8130dfffff", "UDI_mean": null, "UDI_median": null, "UDI_frac_high_05": null, "UDI_frac_high_med": null, "score": null, "atrisk": null, "lab_pos": null, "lab_neg": null, "lab": null, "score_symptoms": null, "score_exposure": null, "score_history": null, "score_symptoms_norm": null, "score_exposure_norm": null, "score_history_norm": null, "score_symptoms_frac": null, "score_exposure_frac": null, "score_history_frac": null, "count": null }, "geometry": { "type": "Polygon", "coordinates": [ [ [ 30.032028607062585, -1.994195852547602 ], [ 30.033949337891716, -1.989503856077079 ], [ 30.030759289726667, -1.98551331859053 ], [ 30.025648541289847, -1.986214611314897 ], [ 30.023727667725638, -1.990906500965034 ], [ 30.026917685311457, -1.994897204717402 ], [ 30.032028607062585, -1.994195852547602 ] ] ] } },
{ "type": "Feature", "properties": { "index": "886ad81311fffff", "UDI_mean": 0.15816085040569305, "UDI_median": 0.025691092014312744, "UDI_frac_high_05": 0.1324491417592453, "UDI_frac_high_med": 0.28169543847283807, "score": null, "atrisk": null, "lab_pos": null, "lab_neg": null, "lab": null, "score_symptoms": null, "score_exposure": null, "score_history": null, "score_symptoms_norm": null, "score_exposure_norm": null, "score_history_norm": null, "score_symptoms_frac": null, "score_exposure_frac": null, "score_history_frac": null, "count": null }, "geometry": { "type": "Polygon", "coordinates": [ [ [ 30.063963631181803, -1.998670215979793 ], [ 30.065883748076573, -1.993978080553212 ], [ 30.062693185535615, -1.989987524880464 ], [ 30.057582536197749, -1.990688938292028 ], [ 30.055662276241687, -1.995380967238232 ], [ 30.058852808662927, -1.999371689259479 ], [ 30.063963631181803, -1.998670215979793 ] ] ] } },
{ "type": "Feature", "properties": { "index": "886ad81313fffff", "UDI_mean": 0.1319102942943573, "UDI_median": 0.041451398283243179, "UDI_frac_high_05": 0.057764216140569646, "UDI_frac_high_med": 0.28336385831214095, "score": null, "atrisk": null, "lab_pos": null, "lab_neg": null, "lab": null, "score_symptoms": null, "score_exposure": null, "score_history": null, "score_symptoms_norm": null, "score_exposure_norm": null, "score_history_norm": null, "score_symptoms_frac": null, "score_exposure_frac": null, "score_history_frac": null, "count": null }, "geometry": { "type": "Polygon", "coordinates": [ [ [ 30.072265165268323, -2.001959480601693 ], [ 30.074185139014578, -1.997267238790607 ], [ 30.070994415429237, -1.993276621943353 ], [ 30.065883748076573, -1.993978080553212 ], [ 30.063963631181803, -1.998670215979793 ], [ 30.06715432476636, -2.002660999187256 ], [ 30.072265165268323, -2.001959480601693 ] ] ] } },
{ "type": "Feature", "properties": { "index": "886ad81315fffff", "UDI_mean": 0.044508904218673706, "UDI_median": null, "UDI_frac_high_05": 0.029697082641547794, "UDI_frac_high_med": 0.074909361976078337, "score": null, "atrisk": null, "lab_pos": null, "lab_neg": null, "lab": null, "score_symptoms": null, "score_exposure": null, "score_history": null, "score_symptoms_norm": null, "score_exposure_norm": null, "score_history_norm": null, "score_symptoms_frac": null, "score_exposure_frac": null, "score_history_frac": null, "count": null }, "geometry": { "type": "Polygon", "coordinates": [ [ [ 30.056932506562745, -2.004064005616165 ], [ 30.058852808662927, -1.999371689259479 ], [ 30.055662276241687, -1.995380967238232 ], [ 30.05055147192088, -1.996082395278852 ], [ 30.048631026823774, -2.000774605102674 ], [ 30.051821529022536, -2.004765493424962 ], [ 30.056932506562745, -2.004064005616165 ] ] ] } },
{ "type": "Feature", "properties": { "index": "886ad81317fffff", "UDI_mean": 0.0057001439854502678, "UDI_median": null, "UDI_frac_high_05": 0.001941130118616853, "UDI_frac_high_med": 0.010339881225899673, "score": null, "atrisk": null, "lab_pos": null, "lab_neg": null, "lab": null, "score_symptoms": null, "score_exposure": null, "score_history": null, "score_symptoms_norm": null, "score_exposure_norm": null, "score_history_norm": null, "score_symptoms_frac": null, "score_exposure_frac": null, "score_history_frac": null, "count": null }, "geometry": { "type": "Polygon", "coordinates": [ [ [ 30.065234165750354, -2.007353421980919 ], [ 30.06715432476636, -2.002660999187256 ], [ 30.063963631181803, -1.998670215979793 ], [ 30.058852808662927, -1.999371689259479 ], [ 30.056932506562745, -2.004064005616165 ], [ 30.060123170043759, -2.008054955136373 ], [ 30.065234165750354, -2.007353421980919 ] ] ] } },
{ "type": "Feature", "properties": { "index": "886ad81319fffff", "UDI_mean": 0.14885212481021881, "UDI_median": 0.035387352108955383, "UDI_frac_high_05": 0.10229225195793697, "UDI_frac_high_med": 0.26159088521456819, "score": null, "atrisk": null, "lab_pos": null, "lab_neg": null, "lab": null, "score_symptoms": null, "score_exposure": null, "score_history": null, "score_symptoms_norm": null, "score_exposure_norm": null, "score_history_norm": null, "score_symptoms_frac": null, "score_exposure_frac": null, "score_history_frac": null, "count": null }, "geometry": { "type": "Polygon", "coordinates": [ [ [ 30.062693185535615, -1.989987524880464 ], [ 30.064613260308459, -1.985295677000023 ], [ 30.061422828803689, -1.981305349048686 ], [ 30.056312352640141, -1.982006702599786 ], [ 30.054392134828891, -1.986698443956461 ], [ 30.057582536197749, -1.990688938292028 ], [ 30.062693185535615, -1.989987524880464 ] ] ] } },
{ "type": "Feature", "properties": { "index": "886ad8131bfffff", "UDI_mean": 0.13381889462471008, "UDI_median": 0.013503952883183956, "UDI_frac_high_05": 0.092926674291523695, "UDI_frac_high_med": 0.27180243148218747, "score": 7.0, "atrisk": 1.0, "lab_pos": 0.0, "lab_neg": 1.0, "lab": 1.0, "score_symptoms": 6.0, "score_exposure": 1.0, "score_history": 0.0, "score_symptoms_norm": 0.6, "score_exposure_norm": 0.14285714285714285, "score_history_norm": 0.0, "score_symptoms_frac": 0.66666666666666663, "score_exposure_frac": 0.2, "score_history_frac": 0.0, "count": 1.0 }, "geometry": { "type": "Polygon", "coordinates": [ [ [ 30.070994415429237, -1.993276621943353 ], [ 30.072914347076459, -1.988584667635011 ], [ 30.069723754518499, -1.984594278358197 ], [ 30.064613260308459, -1.985295677000023 ], [ 30.062693185535615, -1.989987524880464 ], [ 30.065883748076573, -1.993978080553212 ], [ 30.070994415429237, -1.993276621943353 ] ] ] } },
{ "type": "Feature", "properties": { "index": "886ad8131dfffff", "UDI_mean": 0.32035037875175476, "UDI_median": 0.22849422693252563, "UDI_frac_high_05": 0.29908301338204046, "UDI_frac_high_med": 0.54185064571988195, "score": null, "atrisk": null, "lab_pos": null, "lab_neg": null, "lab": null, "score_symptoms": null, "score_exposure": null, "score_history": null, "score_symptoms_norm": null, "score_exposure_norm": null, "score_history_norm": null, "score_symptoms_frac": null, "score_exposure_frac": null, "score_history_frac": null, "count": null }, "geometry": { "type": "Polygon", "coordinates": [ [ [ 30.055662276241687, -1.995380967238232 ], [ 30.057582536197749, -1.990688938292028 ], [ 30.054392134828891, -1.986698443956461 ], [ 30.049281503720788, -1.987399812236547 ], [ 30.047361100790688, -1.992091734606507 ], [ 30.05055147192088, -1.996082395278852 ], [ 30.055662276241687, -1.995380967238232 ] ] ] } },
{ "type": "Feature", "properties": { "index": "886ad81339fffff", "UDI_mean": null, "UDI_median": null, "UDI_frac_high_05": null, "UDI_frac_high_med": null, "score": null, "atrisk": null, "lab_pos": null, "lab_neg": null, "lab": null, "score_symptoms": null, "score_exposure": null, "score_history": null, "score_symptoms_norm": null, "score_exposure_norm": null, "score_history_norm": null, "score_symptoms_frac": null, "score_exposure_frac": null, "score_history_frac": null, "count": null }, "geometry": { "type": "Polygon", "coordinates": [ [ [ 30.049901041759114, -2.009457990523545 ], [ 30.051821529022536, -2.004765493424962 ], [ 30.048631026823774, -2.000774605102674 ], [ 30.043520067664961, -2.00147604763164 ], [ 30.041599437468992, -2.006168438144875 ], [ 30.04478990934253, -2.010159492720714 ], [ 30.049901041759114, -2.009457990523545 ] ] ] } },
{ "type": "Feature", "properties": { "index": "886ad81341fffff", "UDI_mean": null, "UDI_median": null, "UDI_frac_high_05": null, "UDI_frac_high_med": null, "score": null, "atrisk": null, "lab_pos": null, "lab_neg": null, "lab": null, "score_symptoms": null, "score_exposure": null, "score_history": null, "score_symptoms_norm": null, "score_exposure_norm": null, "score_history_norm": null, "score_symptoms_frac": null, "score_exposure_frac": null, "score_history_frac": null, "count": null }, "geometry": { "type": "Polygon", "coordinates": [ [ [ 30.029490061256677, -1.976831300312402 ], [ 30.03141070765961, -1.972139879101922 ], [ 30.028220921644525, -1.968149798078717 ], [ 30.023110519816147, -1.968850971934963 ], [ 30.021189730723858, -1.973542286238475 ], [ 30.024379486127447, -1.977532533598913 ], [ 30.029490061256677, -1.976831300312402 ] ] ] } },
{ "type": "Feature", "properties": { "index": "886ad81343fffff", "UDI_mean": 0.12875775992870331, "UDI_median": 9.1888017777819186e-05, "UDI_frac_high_05": 0.11780874380834727, "UDI_frac_high_med": 0.20300825779644099, "score": 1.0454545454545454, "atrisk": 0.090909090909090912, "lab_pos": 0.0, "lab_neg": 4.0, "lab": 4.0, "score_symptoms": 0.81818181818181823, "score_exposure": 0.22727272727272727, "score_history": 0.0, "score_symptoms_norm": 0.081818181818181818, "score_exposure_norm": 0.032467532467532464, "score_history_norm": 0.0, "score_symptoms_frac": 0.090909090909090912, "score_exposure_frac": 0.045454545454545456, "score_history_frac": 0.0, "count": 66.0 }, "geometry": { "type": "Polygon", "coordinates": [ [ [ 30.037790572346822, -1.980120331442993 ], [ 30.039711075973123, -1.975428803421309 ], [ 30.036521128394131, -1.971438660422171 ], [ 30.03141070765961, -1.972139879101922 ], [ 30.029490061256677, -1.976831300312402 ], [ 30.032679978343044, -1.980821609660541 ], [ 30.037790572346822, -1.980120331442993 ] ] ] } },
{ "type": "Feature", "properties": { "index": "886ad81347fffff", "UDI_mean": null, "UDI_median": null, "UDI_frac_high_05": null, "UDI_frac_high_med": null, "score": null, "atrisk": null, "lab_pos": null, "lab_neg": null, "lab": null, "score_symptoms": null, "score_exposure": null, "score_history": null, "score_symptoms_norm": null, "score_exposure_norm": null, "score_history_norm": null, "score_symptoms_frac": null, "score_exposure_frac": null, "score_history_frac": null, "count": null }, "geometry": { "type": "Polygon", "coordinates": [ [ [ 30.030759289726667, -1.98551331859053 ], [ 30.032679978343044, -1.980821609660541 ], [ 30.029490061256677, -1.976831300312402 ], [ 30.024379486127447, -1.977532533598913 ], [ 30.022458654798854, -1.98222413566521 ], [ 30.025648541289847, -1.986214611314897 ], [ 30.030759289726667, -1.98551331859053 ] ] ] } },
{ "type": "Feature", "properties": { "index": "886ad8134bfffff", "UDI_mean": 0.0014955996302887797, "UDI_median": null, "UDI_frac_high_05": null, "UDI_frac_high_med": 0.001481210321697189, "score": null, "atrisk": null, "lab_pos": null, "lab_neg": null, "lab": null, "score_symptoms": null, "score_exposure": null, "score_history": null, "score_symptoms_norm": null, "score_exposure_norm": null, "score_history_norm": null, "score_symptoms_frac": null, "score_exposure_frac": null, "score_history_frac": null, "count": null }, "geometry": { "type": "Polygon", "coordinates": [ [ [ 30.036521128394131, -1.971438660422171 ], [ 30.038441589829173, -1.966747420255625 ], [ 30.035251773305315, -1.962757505617095 ], [ 30.030141525833333, -1.963458664766646 ], [ 30.028220921644525, -1.968149798078717 ], [ 30.03141070765961, -1.972139879101922 ], [ 30.036521128394131, -1.971438660422171 ] ] ] } },
{ "type": "Feature", "properties": { "index": "886ad81351fffff", "UDI_mean": 0.63287460803985596, "UDI_median": 0.71475809812545776, "UDI_frac_high_05": 0.71097968106560017, "UDI_frac_high_med": 0.87856428680370791, "score": 0.98895027624309395, "atrisk": 0.037983425414364641, "lab_pos": 1.0, "lab_neg": 31.0, "lab": 32.0, "score_symptoms": 0.78660220994475138, "score_exposure": 0.20165745856353592, "score_history": 0.00069060773480662981, "score_symptoms_norm": 0.078660220994475144, "score_exposure_norm": 0.028808208366219418, "score_history_norm": 0.00069060773480662981, "score_symptoms_frac": 0.087400245549416805, "score_exposure_frac": 0.040331491712707182, "score_history_frac": 0.0003453038674033149, "count": 1448.0 }, "geometry": { "type": "Polygon", "coordinates": [ [ [ 30.053122082316278, -1.97801643613656 ], [ 30.055042257982016, -1.973324982548382 ], [ 30.051852118695756, -1.969334944144073 ], [ 30.046741833992915, -1.970036192925996 ], [ 30.044821515398898, -1.974727539851249 ], [ 30.048011624414151, -1.978717744663737 ], [ 30.053122082316278, -1.97801643613656 ] ] ] } },
{ "type": "Feature", "properties": { "index": "886ad81353fffff", "UDI_mean": 0.39938539266586304, "UDI_median": 0.34185093641281128, "UDI_frac_high_05": 0.39343931698670204, "UDI_frac_high_med": 0.63005705899598541, "score": 0.30769230769230771, "atrisk": 0.0, "lab_pos": 0.0, "lab_neg": 0.0, "lab": 0.0, "score_symptoms": 0.26923076923076922, "score_exposure": 0.038461538461538464, "score_history": 0.0, "score_symptoms_norm": 0.026923076923076921, "score_exposure_norm": 0.0054945054945054941, "score_history_norm": 0.0, "score_symptoms_frac": 0.029914529914529912, "score_exposure_frac": 0.0076923076923076927, "score_history_frac": 0.0, "count": 26.0 }, "geometry": { "type": "Polygon", "coordinates": [ [ [ 30.061422828803689, -1.981305349048686 ], [ 30.063342861453918, -1.976613788893391 ], [ 30.060152560977954, -1.972623688850086 ], [ 30.055042257982016, -1.973324982548382 ], [ 30.053122082316278, -1.97801643613656 ], [ 30.056312352640141, -1.982006702599786 ], [ 30.061422828803689, -1.981305349048686 ] ] ] } },
{ "type": "Feature", "properties": { "index": "886ad81355fffff", "UDI_mean": 0.43063542246818542, "UDI_median": 0.4193418025970459, "UDI_frac_high_05": 0.43294758800433136, "UDI_frac_high_med": 0.71627129041386983, "score": 1.1476014760147601, "atrisk": 0.077490774907749083, "lab_pos": 0.0, "lab_neg": 12.0, "lab": 12.0, "score_symptoms": 0.84501845018450183, "score_exposure": 0.30258302583025831, "score_history": 0.0, "score_symptoms_norm": 0.084501845018450192, "score_exposure_norm": 0.043226146547179753, "score_history_norm": 0.0, "score_symptoms_frac": 0.093890938909389085, "score_exposure_frac": 0.060516605166051667, "score_history_frac": 0.0, "count": 271.0 }, "geometry": { "type": "Polygon", "coordinates": [ [ [ 30.046091263651757, -1.983409379400823 ], [ 30.048011624414151, -1.978717744663737 ], [ 30.044821515398898, -1.974727539851249 ], [ 30.039711075973123, -1.975428803421309 ], [ 30.037790572346822, -1.980120331442993 ], [ 30.040980650988345, -1.984110702616232 ], [ 30.046091263651757, -1.983409379400823 ] ] ] } },
{ "type": "Feature", "properties": { "index": "886ad81357fffff", "UDI_mean": 0.38292169570922852, "UDI_median": 0.33376196026802063, "UDI_frac_high_05": 0.38646418810037397, "UDI_frac_high_med": 0.61395773638361573, "score": null, "atrisk": null, "lab_pos": null, "lab_neg": null, "lab": null, "score_symptoms": null, "score_exposure": null, "score_history": null, "score_symptoms_norm": null, "score_exposure_norm": null, "score_history_norm": null, "score_symptoms_frac": null, "score_exposure_frac": null, "score_history_frac": null, "count": null }, "geometry": { "type": "Polygon", "coordinates": [ [ [ 30.054392134828891, -1.986698443956461 ], [ 30.056312352640141, -1.982006702599786 ], [ 30.053122082316278, -1.97801643613656 ], [ 30.048011624414151, -1.978717744663737 ], [ 30.046091263651757, -1.983409379400823 ], [ 30.049281503720788, -1.987399812236547 ], [ 30.054392134828891, -1.986698443956461 ] ] ] } },
{ "type": "Feature", "properties": { "index": "886ad81359fffff", "UDI_mean": 0.58415091037750244, "UDI_median": 0.68445318937301636, "UDI_frac_high_05": 0.62656581286682522, "UDI_frac_high_med": 0.78915782105625321, "score": 0.73175182481751821, "atrisk": 0.028284671532846715, "lab_pos": 0.0, "lab_neg": 14.0, "lab": 14.0, "score_symptoms": 0.52372262773722633, "score_exposure": 0.20529197080291972, "score_history": 0.0027372262773722629, "score_symptoms_norm": 0.05237226277372263, "score_exposure_norm": 0.029327424400417097, "score_history_norm": 0.0027372262773722629, "score_symptoms_frac": 0.058191403081914027, "score_exposure_frac": 0.04105839416058394, "score_history_frac": 0.0013686131386861315, "count": 1096.0 }, "geometry": { "type": "Polygon", "coordinates": [ [ [ 30.051852118695756, -1.969334944144073 ], [ 30.0537722522153, -1.964643778503302 ], [ 30.050582243959241, -1.960653968344434 ], [ 30.045472132448968, -1.961355157388734 ], [ 30.043551856024031, -1.966046216323287 ], [ 30.046741833992915, -1.970036192925996 ], [ 30.051852118695756, -1.969334944144073 ] ] ] } },
{ "type": "Feature", "properties": { "index": "886ad8135bfffff", "UDI_mean": 0.71286219358444214, "UDI_median": 0.820747971534729, "UDI_frac_high_05": 0.78586245818122658, "UDI_frac_high_med": 0.91355758703558709, "score": 0.65909090909090906, "atrisk": 0.018181818181818181, "lab_pos": 1.0, "lab_neg": 15.0, "lab": 16.0, "score_symptoms": 0.53181818181818186, "score_exposure": 0.125, "score_history": 0.0022727272727272726, "score_symptoms_norm": 0.053181818181818184, "score_exposure_norm": 0.017857142857142856, "score_history_norm": 0.0022727272727272726, "score_symptoms_frac": 0.05909090909090909, "score_exposure_frac": 0.025, "score_history_frac": 0.0011363636363636363, "count": 1320.0 }, "geometry": { "type": "Polygon", "coordinates": [ [ [ 30.060152560977954, -1.972623688850086 ], [ 30.062072551504865, -1.967932416598866 ], [ 30.058882382050321, -1.963942544650151 ], [ 30.0537722522153, -1.964643778503302 ], [ 30.051852118695756, -1.969334944144073 ], [ 30.055042257982016, -1.973324982548382 ], [ 30.060152560977954, -1.972623688850086 ] ] ] } },
{ "type": "Feature", "properties": { "index": "886ad8135dfffff", "UDI_mean": 0.25825381278991699, "UDI_median": 0.00096527207642793655, "UDI_frac_high_05": 0.28161917851399054, "UDI_frac_high_med": 0.34771902649993136, "score": 0.79818594104308394, "atrisk": 0.068027210884353748, "lab_pos": 0.0, "lab_neg": 17.0, "lab": 17.0, "score_symptoms": 0.56916099773242634, "score_exposure": 0.2199546485260771, "score_history": 0.0090702947845804991, "score_symptoms_norm": 0.056916099773242634, "score_exposure_norm": 0.031422092646582439, "score_history_norm": 0.0090702947845804991, "score_symptoms_frac": 0.063240110859158469, "score_exposure_frac": 0.043990929705215426, "score_history_frac": 0.0045351473922902496, "count": 441.0 }, "geometry": { "type": "Polygon", "coordinates": [ [ [ 30.044821515398898, -1.974727539851249 ], [ 30.046741833992915, -1.970036192925996 ], [ 30.043551856024031, -1.966046216323287 ], [ 30.038441589829173, -1.966747420255625 ], [ 30.036521128394131, -1.971438660422171 ], [ 30.039711075973123, -1.975428803421309 ], [ 30.044821515398898, -1.974727539851249 ] ] ] } },
{ "type": "Feature", "properties": { "index": "886ad88833fffff", "UDI_mean": 0.00017812561418395489, "UDI_median": null, "UDI_frac_high_05": null, "UDI_frac_high_med": 0.00016429614999355181, "score": null, "atrisk": null, "lab_pos": null, "lab_neg": null, "lab": null, "score_symptoms": null, "score_exposure": null, "score_history": null, "score_symptoms_norm": null, "score_exposure_norm": null, "score_history_norm": null, "score_symptoms_frac": null, "score_exposure_frac": null, "score_history_frac": null, "count": null }, "geometry": { "type": "Polygon", "coordinates": [ [ [ 30.041695608876946, -1.899901621811838 ], [ 30.043615405202125, -1.89521276618195 ], [ 30.040426444921547, -1.891224788692959 ], [ 30.035317718710356, -1.89192550011198 ], [ 30.033397779662668, -1.896614248690096 ], [ 30.036586709526848, -1.900602392907184 ], [ 30.041695608876946, -1.899901621811838 ] ] ] } },
{ "type": "Feature", "properties": { "index": "886ad88837fffff", "UDI_mean": null, "UDI_median": null, "UDI_frac_high_05": null, "UDI_frac_high_med": null, "score": null, "atrisk": null, "lab_pos": null, "lab_neg": null, "lab": null, "score_symptoms": null, "score_exposure": null, "score_history": null, "score_symptoms_norm": null, "score_exposure_norm": null, "score_history_norm": null, "score_symptoms_frac": null, "score_exposure_frac": null, "score_history_frac": null, "count": null }, "geometry": { "type": "Polygon", "coordinates": [ [ [ 30.034666728304611, -1.905291430904393 ], [ 30.036586709526848, -1.900602392907184 ], [ 30.033397779662668, -1.896614248690096 ], [ 30.028288899073434, -1.897314975795569 ], [ 30.026368775193035, -1.902003906688512 ], [ 30.029557674538182, -1.905992217586456 ], [ 30.034666728304611, -1.905291430904393 ] ] ] } },
{ "type": "Feature", "properties": { "index": "886ad88881fffff", "UDI_mean": 0.10240447521209717, "UDI_median": null, "UDI_frac_high_05": 0.093383076561738734, "UDI_frac_high_med": 0.16223099155827392, "score": null, "atrisk": null, "lab_pos": null, "lab_neg": null, "lab": null, "score_symptoms": null, "score_exposure": null, "score_history": null, "score_symptoms_norm": null, "score_exposure_norm": null, "score_history_norm": null, "score_symptoms_frac": null, "score_exposure_frac": null, "score_history_frac": null, "count": null }, "geometry": { "type": "Polygon", "coordinates": [ [ [ 30.08064616810255, -1.898983925009309 ], [ 30.08256516543101, -1.894295114409901 ], [ 30.079375661914892, -1.890307282090949 ], [ 30.074267190903274, -1.891008093519766 ], [ 30.072348050462313, -1.89569679745914 ], [ 30.075537524123643, -1.899684796635985 ], [ 30.08064616810255, -1.898983925009309 ] ] ] } },
{ "type": "Feature", "properties": { "index": "886ad88883fffff", "UDI_mean": 0.05112326517701149, "UDI_median": null, "UDI_frac_high_05": 0.045952290490664349, "UDI_frac_high_med": 0.075360263786365608, "score": null, "atrisk": null, "lab_pos": null, "lab_neg": null, "lab": null, "score_symptoms": null, "score_exposure": null, "score_history": null, "score_symptoms_norm": null, "score_exposure_norm": null, "score_history_norm": null, "score_symptoms_frac": null, "score_exposure_frac": null, "score_history_frac": null, "count": null }, "geometry": { "type": "Polygon", "coordinates": [ [ [ 30.088944464045746, -1.902271070880484 ], [ 30.090863318174613, -1.897582153716691 ], [ 30.087673654010164, -1.893594258913102 ], [ 30.08256516543101, -1.894295114409901 ], [ 30.08064616810255, -1.898983925009309 ], [ 30.083835802531013, -1.902971986682549 ], [ 30.088944464045746, -1.902271070880484 ] ] ] } },
{ "type": "Feature", "properties": { "index": "886ad88885fffff", "UDI_mean": 0.25726383924484253, "UDI_median": 0.069931946694850922, "UDI_frac_high_05": 0.25335147016920173, "UDI_frac_high_med": 0.39877576357888167, "score": null, "atrisk": null, "lab_pos": null, "lab_neg": null, "lab": null, "score_symptoms": null, "score_exposure": null, "score_history": null, "score_symptoms_norm": null, "score_exposure_norm": null, "score_history_norm": null, "score_symptoms_frac": null, "score_exposure_frac": null, "score_history_frac": null, "count": null }, "geometry": { "type": "Polygon", "coordinates": [ [ [ 30.073618341621053, -1.904373790135274 ], [ 30.075537524123643, -1.899684796635985 ], [ 30.072348050462313, -1.89569679745914 ], [ 30.067239424233971, -1.896397624977124 ], [ 30.065320098683127, -1.901086511763925 ], [ 30.068509542387051, -1.905074677751471 ], [ 30.073618341621053, -1.904373790135274 ] ] ] } },
{ "type": "Feature", "properties": { "index": "886ad88887fffff", "UDI_mean": 0.44538989663124084, "UDI_median": 0.46333929896354675, "UDI_frac_high_05": 0.47448839410190397, "UDI_frac_high_med": 0.66067969892166745, "score": null, "atrisk": null, "lab_pos": null, "lab_neg": null, "lab": null, "score_symptoms": null, "score_exposure": null, "score_history": null, "score_symptoms_norm": null, "score_exposure_norm": null, "score_history_norm": null, "score_symptoms_frac": null, "score_exposure_frac": null, "score_history_frac": null, "count": null }, "geometry": { "type": "Polygon", "coordinates": [ [ [ 30.081916763163797, -1.907661086798686 ], [ 30.083835802531013, -1.902971986682549 ], [ 30.08064616810255, -1.898983925009309 ], [ 30.075537524123643, -1.899684796635985 ], [ 30.073618341621053, -1.904373790135274 ], [ 30.076807946210916, -1.908362018630987 ], [ 30.081916763163797, -1.907661086798686 ] ] ] } },
{ "type": "Feature", "properties": { "index": "886ad8888dfffff", "UDI_mean": null, "UDI_median": null, "UDI_frac_high_05": null, "UDI_frac_high_med": null, "score": null, "atrisk": null, "lab_pos": null, "lab_neg": null, "lab": null, "score_symptoms": null, "score_exposure": null, "score_history": null, "score_symptoms_norm": null, "score_exposure_norm": null, "score_history_norm": null, "score_symptoms_frac": null, "score_exposure_frac": null, "score_history_frac": null, "count": null }, "geometry": { "type": "Polygon", "coordinates": [ [ [ 30.072348050462313, -1.89569679745914 ], [ 30.074267190903274, -1.891008093519766 ], [ 30.071077848163103, -1.887020323847778 ], [ 30.065969394933745, -1.887721091275296 ], [ 30.064050111467395, -1.892409688459027 ], [ 30.067239424233971, -1.896397624977124 ], [ 30.072348050462313, -1.89569679745914 ] ] ] } },
{ "type": "Feature", "properties": { "index": "886ad88895fffff", "UDI_mean": null, "UDI_median": null, "UDI_frac_high_05": null, "UDI_frac_high_med": null, "score": null, "atrisk": null, "lab_pos": null, "lab_neg": null, "lab": null, "score_symptoms": null, "score_exposure": null, "score_history": null, "score_symptoms_norm": null, "score_exposure_norm": null, "score_history_norm": null, "score_symptoms_frac": null, "score_exposure_frac": null, "score_history_frac": null, "count": null }, "geometry": { "type": "Polygon", "coordinates": [ [ [ 30.097242937949495, -1.905558234843586 ], [ 30.099161648791682, -1.900869211211072 ], [ 30.095971824106567, -1.896881254085192 ], [ 30.090863318174613, -1.897582153716691 ], [ 30.088944464045746, -1.902271070880484 ], [ 30.092134259113688, -1.906259194887755 ], [ 30.097242937949495, -1.905558234843586 ] ] ] } },
{ "type": "Feature", "properties": { "index": "886ad88897fffff", "UDI_mean": null, "UDI_median": null, "UDI_frac_high_05": null, "UDI_frac_high_med": null, "score": null, "atrisk": null, "lab_pos": null, "lab_neg": null, "lab": null, "score_symptoms": null, "score_exposure": null, "score_history": null, "score_symptoms_norm": null, "score_exposure_norm": null, "score_history_norm": null, "score_symptoms_frac": null, "score_exposure_frac": null, "score_history_frac": null, "count": null }, "geometry": { "type": "Polygon", "coordinates": [ [ [ 30.105541589471351, -1.908845416669539 ], [ 30.107460156939794, -1.904156286663985 ], [ 30.104270171861696, -1.900168267378186 ], [ 30.099161648791682, -1.900869211211072 ], [ 30.097242937949495, -1.905558234843586 ], [ 30.100432893529256, -1.909546421022513 ], [ 30.105541589471351, -1.908845416669539 ] ] ] } },
{ "type": "Feature", "properties": { "index": "886ad888a1fffff", "UDI_mean": 0.3952232301235199, "UDI_median": 0.3412528932094574, "UDI_frac_high_05": 0.392225225622433, "UDI_frac_high_med": 0.62072877487273237, "score": null, "atrisk": null, "lab_pos": null, "lab_neg": null, "lab": null, "score_symptoms": null, "score_exposure": null, "score_history": null, "score_symptoms_norm": null, "score_exposure_norm": null, "score_history_norm": null, "score_symptoms_frac": null, "score_exposure_frac": null, "score_history_frac": null, "count": null }, "geometry": { "type": "Polygon", "coordinates": [ [ [ 30.067860339683275, -1.918441714692219 ], [ 30.069779749401043, -1.913752249234081 ], [ 30.066590174752392, -1.909763853963102 ], [ 30.061481220407991, -1.910464757428462 ], [ 30.059561667683361, -1.915154116164828 ], [ 30.062751212288163, -1.919142678163843 ], [ 30.067860339683275, -1.918441714692219 ] ] ] } },
{ "type": "Feature", "properties": { "index": "886ad888a3fffff", "UDI_mean": 0.3961106538772583, "UDI_median": 0.38410893082618713, "UDI_frac_high_05": 0.38859760088720369, "UDI_frac_high_med": 0.68161731539481585, "score": null, "atrisk": null, "lab_pos": null, "lab_neg": null, "lab": null, "score_symptoms": null, "score_exposure": null, "score_history": null, "score_symptoms_norm": null, "score_exposure_norm": null, "score_history_norm": null, "score_symptoms_frac": null, "score_exposure_frac": null, "score_history_frac": null, "count": null }, "geometry": { "type": "Polygon", "coordinates": [ [ [ 30.076159190549411, -1.921729331224679 ], [ 30.07807845717317, -1.917039759140445 ], [ 30.074888721647394, -1.913051301511923 ], [ 30.069779749401043, -1.913752249234081 ], [ 30.067860339683275, -1.918441714692219 ], [ 30.071050045284039, -1.922430339060538 ], [ 30.076159190549411, -1.921729331224679 ] ] ] } },
{ "type": "Feature", "properties": { "index": "886ad888a5fffff", "UDI_mean": 0.22286120057106018, "UDI_median": 0.069867886602878571, "UDI_frac_high_05": 0.18486695290614466, "UDI_frac_high_med": 0.37500254359725699, "score": null, "atrisk": null, "lab_pos": null, "lab_neg": null, "lab": null, "score_symptoms": null, "score_exposure": null, "score_history": null, "score_symptoms_norm": null, "score_exposure_norm": null, "score_history_norm": null, "score_symptoms_frac": null, "score_exposure_frac": null, "score_history_frac": null, "count": null }, "geometry": { "type": "Polygon", "coordinates": [ [ [ 30.060831617458245, -1.923832326011532 ], [ 30.062751212288163, -1.919142678163843 ], [ 30.059561667683361, -1.915154116164828 ], [ 30.054452558373288, -1.915855035338952 ], [ 30.052532820600796, -1.920544576412399 ], [ 30.055722335059112, -1.9245333050922 ], [ 30.060831617458245, -1.923832326011532 ] ] ] } },
{ "type": "Feature", "properties": { "index": "886ad888a7fffff", "UDI_mean": 0.49953776597976685, "UDI_median": 0.53035557270050049, "UDI_frac_high_05": 0.52270380349539713, "UDI_frac_high_med": 0.74511443042525016, "score": null, "atrisk": null, "lab_pos": null, "lab_neg": null, "lab": null, "score_symptoms": null, "score_exposure": null, "score_history": null, "score_symptoms_norm": null, "score_exposure_norm": null, "score_history_norm": null, "score_symptoms_frac": null, "score_exposure_frac": null, "score_history_frac": null, "count": null }, "geometry": { "type": "Polygon", "coordinates": [ [ [ 30.069130593483859, -1.927120093586796 ], [ 30.071050045284039, -1.922430339060538 ], [ 30.067860339683275, -1.918441714692219 ], [ 30.062751212288163, -1.919142678163843 ], [ 30.060831617458245, -1.923832326011532 ], [ 30.064021293031342, -1.927821117072402 ], [ 30.069130593483859, -1.927120093586796 ] ] ] } },
{ "type": "Feature", "properties": { "index": "886ad888a9fffff", "UDI_mean": 0.32037019729614258, "UDI_median": 0.1635318398475647, "UDI_frac_high_05": 0.33382517553678642, "UDI_frac_high_med": 0.490749974559886, "score": null, "atrisk": null, "lab_pos": null, "lab_neg": null, "lab": null, "score_symptoms": null, "score_exposure": null, "score_history": null, "score_symptoms_norm": null, "score_exposure_norm": null, "score_history_norm": null, "score_symptoms_frac": null, "score_exposure_frac": null, "score_history_frac": null, "count": null }, "geometry": { "type": "Polygon", "coordinates": [ [ [ 30.066590174752392, -1.909763853963102 ], [ 30.068509542387051, -1.905074677751471 ], [ 30.065320098683127, -1.901086511763925 ], [ 30.060211317382745, -1.901787355230747 ], [ 30.058291806764093, -1.906476424677419 ], [ 30.061481220407991, -1.910464757428462 ], [ 30.066590174752392, -1.909763853963102 ] ] ] } },
{ "type": "Feature", "properties": { "index": "886ad888abfffff", "UDI_mean": 0.33689865469932556, "UDI_median": 0.25789543986320496, "UDI_frac_high_05": 0.33751823084489369, "UDI_frac_high_med": 0.55012380015602214, "score": null, "atrisk": null, "lab_pos": null, "lab_neg": null, "lab": null, "score_symptoms": null, "score_exposure": null, "score_history": null, "score_symptoms_norm": null, "score_exposure_norm": null, "score_history_norm": null, "score_symptoms_frac": null, "score_exposure_frac": null, "score_history_frac": null, "count": null }, "geometry": { "type": "Polygon", "coordinates": [ [ [ 30.074888721647394, -1.913051301511923 ], [ 30.076807946210916, -1.908362018630987 ], [ 30.073618341621053, -1.904373790135274 ], [ 30.068509542387051, -1.905074677751471 ], [ 30.066590174752392, -1.909763853963102 ], [ 30.069779749401043, -1.913752249234081 ], [ 30.074888721647394, -1.913051301511923 ] ] ] } },
{ "type": "Feature", "properties": { "index": "886ad888adfffff", "UDI_mean": 0.18524888157844543, "UDI_median": 0.015708351507782936, "UDI_frac_high_05": 0.16803211271331739, "UDI_frac_high_med": 0.29965082342247312, "score": null, "atrisk": null, "lab_pos": null, "lab_neg": null, "lab": null, "score_symptoms": null, "score_exposure": null, "score_history": null, "score_symptoms_norm": null, "score_exposure_norm": null, "score_history_norm": null, "score_symptoms_frac": null, "score_exposure_frac": null, "score_history_frac": null, "count": null }, "geometry": { "type": "Polygon", "coordinates": [ [ [ 30.059561667683361, -1.915154116164828 ], [ 30.061481220407991, -1.910464757428462 ], [ 30.058291806764093, -1.906476424677419 ], [ 30.053182870536389, -1.907177283952711 ], [ 30.051263174892053, -1.911866535871652 ], [ 30.054452558373288, -1.915855035338952 ], [ 30.059561667683361, -1.915154116164828 ] ] ] } },
{ "type": "Feature", "properties": { "index": "886ad888b1fffff", "UDI_mean": 0.32454210519790649, "UDI_median": 0.22067607939243317, "UDI_frac_high_05": 0.31823485120844386, "UDI_frac_high_med": 0.52760800700035948, "score": null, "atrisk": null, "lab_pos": null, "lab_neg": null, "lab": null, "score_symptoms": null, "score_exposure": null, "score_history": null, "score_symptoms_norm": null, "score_exposure_norm": null, "score_history_norm": null, "score_symptoms_frac": null, "score_exposure_frac": null, "score_history_frac": null, "count": null }, "geometry": { "type": "Polygon", "coordinates": [ [ [ 30.091486350787861, -1.919626250482474 ], [ 30.093405288947771, -1.914936754549956 ], [ 30.090215362968955, -1.910948401525074 ], [ 30.085106528511968, -1.911649377640184 ], [ 30.083187447106695, -1.916338767094762 ], [ 30.086377343381955, -1.920327286918408 ], [ 30.091486350787861, -1.919626250482474 ] ] ] } },
{ "type": "Feature", "properties": { "index": "886ad888b3fffff", "UDI_mean": 0.27445593476295471, "UDI_median": 0.21903127431869507, "UDI_frac_high_05": 0.19830999672716604, "UDI_frac_high_med": 0.55314115749792692, "score": null, "atrisk": null, "lab_pos": null, "lab_neg": null, "lab": null, "score_symptoms": null, "score_exposure": null, "score_history": null, "score_symptoms_norm": null, "score_exposure_norm": null, "score_history_norm": null, "score_symptoms_frac": null, "score_exposure_frac": null, "score_history_frac": null, "count": null }, "geometry": { "type": "Polygon", "coordinates": [ [ [ 30.099785432348408, -1.922913751445925 ], [ 30.101704227175855, -1.918224149131178 ], [ 30.098514140694085, -1.914235734085315 ], [ 30.093405288947771, -1.914936754549956 ], [ 30.091486350787861, -1.919626250482474 ], [ 30.094676407684918, -1.923614832338832 ], [ 30.099785432348408, -1.922913751445925 ] ] ] } },
{ "type": "Feature", "properties": { "index": "886ad888b5fffff", "UDI_mean": 0.21391433477401733, "UDI_median": 0.010395516641438007, "UDI_frac_high_05": 0.19589602540862544, "UDI_frac_high_med": 0.29992996688264451, "score": null, "atrisk": null, "lab_pos": null, "lab_neg": null, "lab": null, "score_symptoms": null, "score_exposure": null, "score_history": null, "score_symptoms_norm": null, "score_exposure_norm": null, "score_history_norm": null, "score_symptoms_frac": null, "score_exposure_frac": null, "score_history_frac": null, "count": null }, "geometry": { "type": "Polygon", "coordinates": [ [ [ 30.084458219939336, -1.925016965533052 ], [ 30.086377343381955, -1.920327286918408 ], [ 30.083187447106695, -1.916338767094762 ], [ 30.07807845717317, -1.917039759140445 ], [ 30.076159190549411, -1.921729331224679 ], [ 30.07934905701849, -1.92571801779988 ], [ 30.084458219939336, -1.925016965533052 ] ] ] } },
{ "type": "Feature", "properties": { "index": "886ad888b7fffff", "UDI_mean": 0.11145394295454025, "UDI_median": 0.02117110975086689, "UDI_frac_high_05": 0.06347766369640602, "UDI_frac_high_med": 0.21076924381289902, "score": null, "atrisk": null, "lab_pos": null, "lab_neg": null, "lab": null, "score_symptoms": null, "score_exposure": null, "score_history": null, "score_symptoms_norm": null, "score_exposure_norm": null, "score_history_norm": null, "score_symptoms_frac": null, "score_exposure_frac": null, "score_history_frac": null, "count": null }, "geometry": { "type": "Polygon", "coordinates": [ [ [ 30.092757427510559, -1.92830461738816 ], [ 30.094676407684918, -1.923614832338832 ], [ 30.091486350787861, -1.919626250482474 ], [ 30.086377343381955, -1.920327286918408 ], [ 30.084458219939336, -1.925016965533052 ], [ 30.087648247149051, -1.929005714152694 ], [ 30.092757427510559, -1.92830461738816 ] ] ] } },
{ "type": "Feature", "properties": { "index": "886ad888b9fffff", "UDI_mean": 0.1414211094379425, "UDI_median": 0.0026987344026565552, "UDI_frac_high_05": 0.12050757168466379, "UDI_frac_high_med": 0.23386490873105384, "score": null, "atrisk": null, "lab_pos": null, "lab_neg": null, "lab": null, "score_symptoms": null, "score_exposure": null, "score_history": null, "score_symptoms_norm": null, "score_exposure_norm": null, "score_history_norm": null, "score_symptoms_frac": null, "score_exposure_frac": null, "score_history_frac": null, "count": null }, "geometry": { "type": "Polygon", "coordinates": [ [ [ 30.090215362968955, -1.910948401525074 ], [ 30.092134259113688, -1.906259194887755 ], [ 30.088944464045746, -1.902271070880484 ], [ 30.083835802531013, -1.902971986682549 ], [ 30.081916763163797, -1.907661086798686 ], [ 30.085106528511968, -1.911649377640184 ], [ 30.090215362968955, -1.910948401525074 ] ] ] } },
{ "type": "Feature", "properties": { "index": "886ad888bbfffff", "UDI_mean": 0.046533647924661636, "UDI_median": null, "UDI_frac_high_05": 0.039075855425609853, "UDI_frac_high_med": 0.067496201123382088, "score": null, "atrisk": null, "lab_pos": null, "lab_neg": null, "lab": null, "score_symptoms": null, "score_exposure": null, "score_history": null, "score_symptoms_norm": null, "score_exposure_norm": null, "score_history_norm": null, "score_symptoms_frac": null, "score_exposure_frac": null, "score_history_frac": null, "count": null }, "geometry": { "type": "Polygon", "coordinates": [ [ [ 30.098514140694085, -1.914235734085315 ], [ 30.100432893529256, -1.909546421022513 ], [ 30.097242937949495, -1.905558234843586 ], [ 30.092134259113688, -1.906259194887755 ], [ 30.090215362968955, -1.910948401525074 ], [ 30.093405288947771, -1.914936754549956 ], [ 30.098514140694085, -1.914235734085315 ] ] ] } },
{ "type": "Feature", "properties": { "index": "886ad888bdfffff", "UDI_mean": 0.40038314461708069, "UDI_median": 0.29525682330131531, "UDI_frac_high_05": 0.39513992761955152, "UDI_frac_high_med": 0.56973825683187995, "score": null, "atrisk": null, "lab_pos": null, "lab_neg": null, "lab": null, "score_symptoms": null, "score_exposure": null, "score_history": null, "score_symptoms_norm": null, "score_exposure_norm": null, "score_history_norm": null, "score_symptoms_frac": null, "score_exposure_frac": null, "score_history_frac": null, "count": null }, "geometry": { "type": "Polygon", "coordinates": [ [ [ 30.083187447106695, -1.916338767094762 ], [ 30.085106528511968, -1.911649377640184 ], [ 30.081916763163797, -1.907661086798686 ], [ 30.076807946210916, -1.908362018630987 ], [ 30.074888721647394, -1.913051301511923 ], [ 30.07807845717317, -1.917039759140445 ], [ 30.083187447106695, -1.916338767094762 ] ] ] } },
{ "type": "Feature", "properties": { "index": "886ad888e1fffff", "UDI_mean": 0.029384464025497437, "UDI_median": null, "UDI_frac_high_05": 0.017801047120418849, "UDI_frac_high_med": 0.063523777882158849, "score": 0.83333333333333337, "atrisk": 0.0, "lab_pos": 0.0, "lab_neg": 0.0, "lab": 0.0, "score_symptoms": 0.0, "score_exposure": 0.83333333333333337, "score_history": 0.0, "score_symptoms_norm": 0.0, "score_exposure_norm": 0.11904761904761903, "score_history_norm": 0.0, "score_symptoms_frac": 0.0, "score_exposure_frac": 0.16666666666666666, "score_history_frac": 0.0, "count": 6.0 }, "geometry": { "type": "Polygon", "coordinates": [ [ [ 30.057022034692363, -1.897799251913717 ], [ 30.058941503204345, -1.893110471935031 ], [ 30.055752351460104, -1.889122598238005 ], [ 30.050643761377049, -1.889823337738753 ], [ 30.048724149991092, -1.89451201081372 ], [ 30.051913271540339, -1.898500051297883 ], [ 30.057022034692363, -1.897799251913717 ] ] ] } },
{ "type": "Feature", "properties": { "index": "886ad888e3fffff", "UDI_mean": 0.053503174334764481, "UDI_median": null, "UDI_frac_high_05": 0.038602769697843438, "UDI_frac_high_med": 0.10093708393049466, "score": null, "atrisk": null, "lab_pos": null, "lab_neg": null, "lab": null, "score_symptoms": null, "score_exposure": null, "score_history": null, "score_symptoms_norm": null, "score_exposure_norm": null, "score_history_norm": null, "score_symptoms_frac": null, "score_exposure_frac": null, "score_history_frac": null, "count": null }, "geometry": { "type": "Polygon", "coordinates": [ [ [ 30.065320098683127, -1.901086511763925 ], [ 30.067239424233971, -1.896397624977124 ], [ 30.064050111467395, -1.892409688459027 ], [ 30.058941503204345, -1.893110471935031 ], [ 30.057022034692363, -1.897799251913717 ], [ 30.060211317382745, -1.901787355230747 ], [ 30.065320098683127, -1.901086511763925 ] ] ] } },
{ "type": "Feature", "properties": { "index": "886ad888e5fffff", "UDI_mean": 0.11875208467245102, "UDI_median": 0.0012945908820256591, "UDI_frac_high_05": 0.10710784563145986, "UDI_frac_high_med": 0.20477203265931934, "score": null, "atrisk": null, "lab_pos": null, "lab_neg": null, "lab": null, "score_symptoms": null, "score_exposure": null, "score_history": null, "score_symptoms_norm": null, "score_exposure_norm": null, "score_history_norm": null, "score_symptoms_frac": null, "score_exposure_frac": null, "score_history_frac": null, "count": null }, "geometry": { "type": "Polygon", "coordinates": [ [ [ 30.049993618024843, -1.90318901388397 ], [ 30.051913271540339, -1.898500051297883 ], [ 30.048724149991092, -1.89451201081372 ], [ 30.043615405202125, -1.89521276618195 ], [ 30.041695608876946, -1.899901621811838 ], [ 30.044884700128581, -1.903889829035923 ], [ 30.049993618024843, -1.90318901388397 ] ] ] } },
{ "type": "Feature", "properties": { "index": "886ad888e7fffff", "UDI_mean": 0.11586937308311462, "UDI_median": 0.0013708119513466954, "UDI_frac_high_05": 0.086157039861198978, "UDI_frac_high_med": 0.23575483234145325, "score": null, "atrisk": null, "lab_pos": null, "lab_neg": null, "lab": null, "score_symptoms": null, "score_exposure": null, "score_history": null, "score_symptoms_norm": null, "score_exposure_norm": null, "score_history_norm": null, "score_symptoms_frac": null, "score_exposure_frac": null, "score_history_frac": null, "count": null }, "geometry": { "type": "Polygon", "coordinates": [ [ [ 30.058291806764093, -1.906476424677419 ], [ 30.060211317382745, -1.901787355230747 ], [ 30.057022034692363, -1.897799251913717 ], [ 30.051913271540339, -1.898500051297883 ], [ 30.049993618024843, -1.90318901388397 ], [ 30.053182870536389, -1.907177283952711 ], [ 30.058291806764093, -1.906476424677419 ] ] ] } },
{ "type": "Feature", "properties": { "index": "886ad888ebfffff", "UDI_mean": null, "UDI_median": null, "UDI_frac_high_05": null, "UDI_frac_high_med": null, "score": null, "atrisk": null, "lab_pos": null, "lab_neg": null, "lab": null, "score_symptoms": null, "score_exposure": null, "score_history": null, "score_symptoms_norm": null, "score_exposure_norm": null, "score_history_norm": null, "score_symptoms_frac": null, "score_exposure_frac": null, "score_history_frac": null, "count": null }, "geometry": { "type": "Polygon", "coordinates": [ [ [ 30.064050111467395, -1.892409688459027 ], [ 30.065969394933745, -1.887721091275296 ], [ 30.062780213097124, -1.88373338441259 ], [ 30.057671777864716, -1.884434107905527 ], [ 30.055752351460104, -1.889122598238005 ], [ 30.058941503204345, -1.893110471935031 ], [ 30.064050111467395, -1.892409688459027 ] ] ] } },
{ "type": "Feature", "properties": { "index": "886ad88981fffff", "UDI_mean": 0.0013942010700702667, "UDI_median": null, "UDI_frac_high_05": null, "UDI_frac_high_med": null, "score": null, "atrisk": null, "lab_pos": null, "lab_neg": null, "lab": null, "score_symptoms": null, "score_exposure": null, "score_history": null, "score_symptoms_norm": null, "score_exposure_norm": null, "score_history_norm": null, "score_symptoms_frac": null, "score_exposure_frac": null, "score_history_frac": null, "count": null }, "geometry": { "type": "Polygon", "coordinates": [ [ [ 30.031444241141259, -1.936717142148455 ], [ 30.033364533804434, -1.932027055190225 ], [ 30.030175241427095, -1.928038055857785 ], [ 30.025065686938049, -1.928738976962724 ], [ 30.023145251612537, -1.933428956893601 ], [ 30.026334513416565, -1.937418122753112 ], [ 30.031444241141259, -1.936717142148455 ] ] ] } },
{ "type": "Feature", "properties": { "index": "886ad88983fffff", "UDI_mean": 0.049689557403326035, "UDI_median": 0.0014813144225627184, "UDI_frac_high_05": 0.026961183220083819, "UDI_frac_high_med": 0.08358933148879033, "score": null, "atrisk": null, "lab_pos": null, "lab_neg": null, "lab": null, "score_symptoms": null, "score_exposure": null, "score_history": null, "score_symptoms_norm": null, "score_exposure_norm": null, "score_history_norm": null, "score_symptoms_frac": null, "score_exposure_frac": null, "score_history_frac": null, "count": null }, "geometry": { "type": "Polygon", "coordinates": [ [ [ 30.039743411086512, -1.940005345521882 ], [ 30.041663561000114, -1.935315151631966 ], [ 30.038474107142758, -1.931326089732465 ], [ 30.033364533804434, -1.932027055190225 ], [ 30.031444241141259, -1.936717142148455 ], [ 30.034633664544128, -1.940706370586826 ], [ 30.039743411086512, -1.940005345521882 ] ] ] } },
{ "type": "Feature", "properties": { "index": "886ad88985fffff", "UDI_mean": null, "UDI_median": null, "UDI_frac_high_05": null, "UDI_frac_high_med": null, "score": null, "atrisk": null, "lab_pos": null, "lab_neg": null, "lab": null, "score_symptoms": null, "score_exposure": null, "score_history": null, "score_symptoms_norm": null, "score_exposure_norm": null, "score_history_norm": null, "score_symptoms_frac": null, "score_exposure_frac": null, "score_history_frac": null, "count": null }, "geometry": { "type": "Polygon", "coordinates": [ [ [ 30.024414035874202, -1.942108391297276 ], [ 30.026334513416565, -1.937418122753112 ], [ 30.023145251612537, -1.933428956893601 ], [ 30.018035542920309, -1.934129893104749 ], [ 30.016114922780016, -1.938820054569071 ], [ 30.019304153908031, -1.942809386908299 ], [ 30.024414035874202, -1.942108391297276 ] ] ] } },
{ "type": "Feature", "properties": { "index": "886ad88987fffff", "UDI_mean": 0.061119653284549713, "UDI_median": 0.0017293724231421947, "UDI_frac_high_05": 0.039846634980652683, "UDI_frac_high_med": 0.094234676749651039, "score": null, "atrisk": null, "lab_pos": null, "lab_neg": null, "lab": null, "score_symptoms": null, "score_exposure": null, "score_history": null, "score_symptoms_norm": null, "score_exposure_norm": null, "score_history_norm": null, "score_symptoms_frac": null, "score_exposure_frac": null, "score_history_frac": null, "count": null }, "geometry": { "type": "Polygon", "coordinates": [ [ [ 30.032713329686963, -1.945396746115161 ], [ 30.034633664544128, -1.940706370586826 ], [ 30.031444241141259, -1.936717142148455 ], [ 30.026334513416565, -1.937418122753112 ], [ 30.024414035874202, -1.942108391297276 ], [ 30.027603428719893, -1.946097786227165 ], [ 30.032713329686963, -1.945396746115161 ] ] ] } },
{ "type": "Feature", "properties": { "index": "886ad8898bfffff", "UDI_mean": 0.0079117827117443085, "UDI_median": null, "UDI_frac_high_05": null, "UDI_frac_high_med": 0.007721431635488744, "score": null, "atrisk": null, "lab_pos": null, "lab_neg": null, "lab": null, "score_symptoms": null, "score_exposure": null, "score_history": null, "score_symptoms_norm": null, "score_exposure_norm": null, "score_history_norm": null, "score_symptoms_frac": null, "score_exposure_frac": null, "score_history_frac": null, "count": null }, "geometry": { "type": "Polygon", "coordinates": [ [ [ 30.038474107142758, -1.931326089732465 ], [ 30.04039421488454, -1.926636184548035 ], [ 30.037204892036577, -1.922647351790006 ], [ 30.0320954918956, -1.923348257648221 ], [ 30.030175241427095, -1.928038055857785 ], [ 30.033364533804434, -1.932027055190225 ], [ 30.038474107142758, -1.931326089732465 ] ] ] } },
{ "type": "Feature", "properties": { "index": "886ad88991fffff", "UDI_mean": 0.23880043625831604, "UDI_median": 0.0021969836670905352, "UDI_frac_high_05": 0.25551870765599888, "UDI_frac_high_med": 0.34257695672519378, "score": 0.0, "atrisk": 0.0, "lab_pos": 0.0, "lab_neg": 0.0, "lab": 0.0, "score_symptoms": 0.0, "score_exposure": 0.0, "score_history": 0.0, "score_symptoms_norm": 0.0, "score_exposure_norm": 0.0, "score_history_norm": 0.0, "score_symptoms_frac": 0.0, "score_exposure_frac": 0.0, "score_history_frac": 0.0, "count": 5.0 }, "geometry": { "type": "Polygon", "coordinates": [ [ [ 30.055072378575208, -1.937902211695027 ], [ 30.056992200601936, -1.933212092847883 ], [ 30.053802555159155, -1.929223135141737 ], [ 30.048693117900779, -1.929924129690989 ], [ 30.046773152972918, -1.934614141754611 ], [ 30.04996276818272, -1.938603266058732 ], [ 30.055072378575208, -1.937902211695027 ] ] ] } },
{ "type": "Feature", "properties": { "index": "886ad88993fffff", "UDI_mean": 0.41511985659599304, "UDI_median": 0.43698826432228088, "UDI_frac_high_05": 0.45222449401704184, "UDI_frac_high_med": 0.65709800251592798, "score": null, "atrisk": null, "lab_pos": null, "lab_neg": null, "lab": null, "score_symptoms": null, "score_exposure": null, "score_history": null, "score_symptoms_norm": null, "score_exposure_norm": null, "score_history_norm": null, "score_symptoms_frac": null, "score_exposure_frac": null, "score_history_frac": null, "count": null }, "geometry": { "type": "Polygon", "coordinates": [ [ [ 30.063371783607195, -1.941190299324469 ], [ 30.065291462645607, -1.936500073789519 ], [ 30.062101656096829, -1.932511053852977 ], [ 30.056992200601936, -1.933212092847883 ], [ 30.055072378575208, -1.937902211695027 ], [ 30.058262155009846, -1.9418913982413 ], [ 30.063371783607195, -1.941190299324469 ] ] ] } },
{ "type": "Feature", "properties": { "index": "886ad88995fffff", "UDI_mean": 0.35631084442138672, "UDI_median": 0.36481118202209473, "UDI_frac_high_05": 0.40216897454328454, "UDI_frac_high_med": 0.57622943593777554, "score": 1.125, "atrisk": 0.0625, "lab_pos": 0.0, "lab_neg": 2.0, "lab": 2.0, "score_symptoms": 0.5625, "score_exposure": 0.53125, "score_history": 0.03125, "score_symptoms_norm": 0.05625, "score_exposure_norm": 0.075892857142857137, "score_history_norm": 0.03125, "score_symptoms_frac": 0.0625, "score_exposure_frac": 0.10625, "score_history_frac": 0.015625, "count": 32.0 }, "geometry": { "type": "Polygon", "coordinates": [ [ [ 30.048042761105901, -1.943293566784647 ], [ 30.04996276818272, -1.938603266058732 ], [ 30.046773152972918, -1.934614141754611 ], [ 30.041663561000114, -1.935315151631966 ], [ 30.039743411086512, -1.940005345521882 ], [ 30.042932995960658, -1.943994636376659 ], [ 30.048042761105901, -1.943293566784647 ] ] ] } },
{ "type": "Feature", "properties": { "index": "886ad88997fffff", "UDI_mean": 0.48191767930984497, "UDI_median": 0.48772555589675903, "UDI_frac_high_05": 0.49058094353312942, "UDI_frac_high_med": 0.70340482955508687, "score": 0.5668449197860963, "atrisk": 0.069518716577540107, "lab_pos": 1.0, "lab_neg": 9.0, "lab": 10.0, "score_symptoms": 0.25668449197860965, "score_exposure": 0.31016042780748665, "score_history": 0.0, "score_symptoms_norm": 0.025668449197860963, "score_exposure_norm": 0.044308632543926654, "score_history_norm": 0.0, "score_symptoms_frac": 0.028520499108734401, "score_exposure_frac": 0.062032085561497322, "score_history_frac": 0.0, "count": 187.0 }, "geometry": { "type": "Polygon", "coordinates": [ [ [ 30.056342290857032, -1.946581805707488 ], [ 30.058262155009846, -1.9418913982413 ], [ 30.055072378575208, -1.937902211695027 ], [ 30.04996276818272, -1.938603266058732 ], [ 30.048042761105901, -1.943293566784647 ], [ 30.051232507323732, -1.947282919893341 ], [ 30.056342290857032, -1.946581805707488 ] ] ] } },
{ "type": "Feature", "properties": { "index": "886ad88999fffff", "UDI_mean": 0.25036811828613281, "UDI_median": 0.015680674463510513, "UDI_frac_high_05": 0.26400746047221396, "UDI_frac_high_med": 0.37513628078504513, "score": 0.33333333333333331, "atrisk": 0.0, "lab_pos": 0.0, "lab_neg": 0.0, "lab": 0.0, "score_symptoms": 0.33333333333333331, "score_exposure": 0.0, "score_history": 0.0, "score_symptoms_norm": 0.033333333333333333, "score_exposure_norm": 0.0, "score_history_norm": 0.0, "score_symptoms_frac": 0.037037037037037035, "score_exposure_frac": 0.0, "score_history_frac": 0.0, "count": 3.0 }, "geometry": { "type": "Polygon", "coordinates": [ [ [ 30.053802555159155, -1.929223135141737 ], [ 30.055722335059112, -1.9245333050922 ], [ 30.052532820600796, -1.920544576412399 ], [ 30.04742355646983, -1.921245511154862 ], [ 30.045503633691606, -1.925935234377684 ], [ 30.048693117900779, -1.929924129690989 ], [ 30.053802555159155, -1.929223135141737 ] ] ] } },
{ "type": "Feature", "properties": { "index": "886ad8899bfffff", "UDI_mean": 0.4750022292137146, "UDI_median": 0.50321018695831299, "UDI_frac_high_05": 0.5018387931955326, "UDI_frac_high_med": 0.67871730398498442, "score": 0.0, "atrisk": 0.0, "lab_pos": 0.0, "lab_neg": 0.0, "lab": 0.0, "score_symptoms": 0.0, "score_exposure": 0.0, "score_history": 0.0, "score_symptoms_norm": 0.0, "score_exposure_norm": 0.0, "score_history_norm": 0.0, "score_symptoms_frac": 0.0, "score_exposure_frac": 0.0, "score_history_frac": 0.0, "count": 3.0 }, "geometry": { "type": "Polygon", "coordinates": [ [ [ 30.062101656096829, -1.932511053852977 ], [ 30.064021293031342, -1.927821117072402 ], [ 30.060831617458245, -1.923832326011532 ], [ 30.055722335059112, -1.9245333050922 ], [ 30.053802555159155, -1.929223135141737 ], [ 30.056992200601936, -1.933212092847883 ], [ 30.062101656096829, -1.932511053852977 ] ] ] } },
{ "type": "Feature", "properties": { "index": "886ad8899dfffff", "UDI_mean": 0.34141296148300171, "UDI_median": 0.20152290165424347, "UDI_frac_high_05": 0.37033413810408672, "UDI_frac_high_med": 0.50784312395730191, "score": null, "atrisk": null, "lab_pos": null, "lab_neg": null, "lab": null, "score_symptoms": null, "score_exposure": null, "score_history": null, "score_symptoms_norm": null, "score_exposure_norm": null, "score_history_norm": null, "score_symptoms_frac": null, "score_exposure_frac": null, "score_history_frac": null, "count": null }, "geometry": { "type": "Polygon", "coordinates": [ [ [ 30.046773152972918, -1.934614141754611 ], [ 30.048693117900779, -1.929924129690989 ], [ 30.045503633691606, -1.925935234377684 ], [ 30.04039421488454, -1.926636184548035 ], [ 30.038474107142758, -1.931326089732465 ], [ 30.041663561000114, -1.935315151631966 ], [ 30.046773152972918, -1.934614141754611 ] ] ] } },
{ "type": "Feature", "properties": { "index": "886ad889abfffff", "UDI_mean": 0.0094666015356779099, "UDI_median": null, "UDI_frac_high_05": null, "UDI_frac_high_med": 0.0021547911943010597, "score": null, "atrisk": null, "lab_pos": null, "lab_neg": null, "lab": null, "score_symptoms": null, "score_exposure": null, "score_history": null, "score_symptoms_norm": null, "score_exposure_norm": null, "score_history_norm": null, "score_symptoms_frac": null, "score_exposure_frac": null, "score_history_frac": null, "count": null }, "geometry": { "type": "Polygon", "coordinates": [ [ [ 30.025682908961365, -1.950788343206003 ], [ 30.027603428719893, -1.946097786227165 ], [ 30.024414035874202, -1.942108391297276 ], [ 30.019304153908031, -1.942809386908299 ], [ 30.017383491528726, -1.947499836850479 ], [ 30.020572853714526, -1.951489398224503 ], [ 30.025682908961365, -1.950788343206003 ] ] ] } },
{ "type": "Feature", "properties": { "index": "886ad889b1fffff", "UDI_mean": 0.067171141505241394, "UDI_median": 0.0048936614766716957, "UDI_frac_high_05": 0.033473909741809506, "UDI_frac_high_med": 0.11828589444564981, "score": null, "atrisk": null, "lab_pos": null, "lab_neg": null, "lab": null, "score_symptoms": null, "score_exposure": null, "score_history": null, "score_symptoms_norm": null, "score_exposure_norm": null, "score_history_norm": null, "score_symptoms_frac": null, "score_exposure_frac": null, "score_history_frac": null, "count": null }, "geometry": { "type": "Polygon", "coordinates": [ [ [ 30.042282285519065, -1.957365409182291 ], [ 30.044202519774249, -1.952674638417244 ], [ 30.041012803875915, -1.948685118793461 ], [ 30.035902884122759, -1.949386203473238 ], [ 30.033982507072292, -1.954076867393042 ], [ 30.037172192548415, -1.958066553484531 ], [ 30.042282285519065, -1.957365409182291 ] ] ] } },
{ "type": "Feature", "properties": { "index": "886ad889b3fffff", "UDI_mean": 0.63639652729034424, "UDI_median": 0.78713041543960571, "UDI_frac_high_05": 0.70689544123230463, "UDI_frac_high_med": 0.80030305906600852, "score": 0.56643356643356646, "atrisk": 0.034965034965034968, "lab_pos": 0.0, "lab_neg": 8.0, "lab": 8.0, "score_symptoms": 0.19580419580419581, "score_exposure": 0.37062937062937062, "score_history": 0.0, "score_symptoms_norm": 0.019580419580419582, "score_exposure_norm": 0.052947052947052944, "score_history_norm": 0.0, "score_symptoms_frac": 0.021756021756021756, "score_exposure_frac": 0.074125874125874125, "score_history_frac": 0.0, "count": 286.0 }, "geometry": { "type": "Polygon", "coordinates": [ [ [ 30.050582243959241, -1.960653968344434 ], [ 30.052502335331898, -1.955963090829884 ], [ 30.049312458098658, -1.951973509102911 ], [ 30.044202519774249, -1.952674638417244 ], [ 30.042282285519065, -1.957365409182291 ], [ 30.045472132448968, -1.961355157388734 ], [ 30.050582243959241, -1.960653968344434 ] ] ] } },
{ "type": "Feature", "properties": { "index": "886ad889b5fffff", "UDI_mean": null, "UDI_median": null, "UDI_frac_high_05": null, "UDI_frac_high_med": null, "score": null, "atrisk": null, "lab_pos": null, "lab_neg": null, "lab": null, "score_symptoms": null, "score_exposure": null, "score_history": null, "score_symptoms_norm": null, "score_exposure_norm": null, "score_history_norm": null, "score_symptoms_frac": null, "score_exposure_frac": null, "score_history_frac": null, "count": null }, "geometry": { "type": "Polygon", "coordinates": [ [ [ 30.035251773305315, -1.962757505617095 ], [ 30.037172192548415, -1.958066553484531 ], [ 30.033982507072292, -1.954076867393042 ], [ 30.028872432856119, -1.954777967020011 ], [ 30.026951870882115, -1.959468812254848 ], [ 30.030141525833333, -1.963458664766646 ], [ 30.035251773305315, -1.962757505617095 ] ] ] } },
{ "type": "Feature", "properties": { "index": "886ad889b7fffff", "UDI_mean": 0.011439360678195953, "UDI_median": null, "UDI_frac_high_05": 0.0014457137046201825, "UDI_frac_high_med": 0.017543473102606691, "score": null, "atrisk": null, "lab_pos": null, "lab_neg": null, "lab": null, "score_symptoms": null, "score_exposure": null, "score_history": null, "score_symptoms_norm": null, "score_exposure_norm": null, "score_history_norm": null, "score_symptoms_frac": null, "score_exposure_frac": null, "score_history_frac": null, "count": null }, "geometry": { "type": "Polygon", "coordinates": [ [ [ 30.043551856024031, -1.966046216323287 ], [ 30.045472132448968, -1.961355157388734 ], [ 30.042282285519065, -1.957365409182291 ], [ 30.037172192548415, -1.958066553484531 ], [ 30.035251773305315, -1.962757505617095 ], [ 30.038441589829173, -1.966747420255625 ], [ 30.043551856024031, -1.966046216323287 ] ] ] } },
{ "type": "Feature", "properties": { "index": "886ad889b9fffff", "UDI_mean": 0.1050289049744606, "UDI_median": 0.0011289658723399043, "UDI_frac_high_05": 0.08233034527651957, "UDI_frac_high_med": 0.18974443299248692, "score": 0.8571428571428571, "atrisk": 0.0, "lab_pos": 0.0, "lab_neg": 0.0, "lab": 0.0, "score_symptoms": 0.2857142857142857, "score_exposure": 0.5714285714285714, "score_history": 0.0, "score_symptoms_norm": 0.028571428571428574, "score_exposure_norm": 0.081632653061224483, "score_history_norm": 0.0, "score_symptoms_frac": 0.031746031746031744, "score_exposure_frac": 0.11428571428571428, "score_history_frac": 0.0, "count": 7.0 }, "geometry": { "type": "Polygon", "coordinates": [ [ [ 30.041012803875915, -1.948685118793461 ], [ 30.042932995960658, -1.943994636376659 ], [ 30.039743411086512, -1.940005345521882 ], [ 30.034633664544128, -1.940706370586826 ], [ 30.032713329686963, -1.945396746115161 ], [ 30.035902884122759, -1.949386203473238 ], [ 30.041012803875915, -1.948685118793461 ] ] ] } },
{ "type": "Feature", "properties": { "index": "886ad889bbfffff", "UDI_mean": 0.50498515367507935, "UDI_median": 0.59510636329650879, "UDI_frac_high_05": 0.55263675351312869, "UDI_frac_high_med": 0.67986032241113348, "score": 0.6307277628032345, "atrisk": 0.041778975741239892, "lab_pos": 1.0, "lab_neg": 21.0, "lab": 22.0, "score_symptoms": 0.32479784366576819, "score_exposure": 0.30592991913746631, "score_history": 0.0, "score_symptoms_norm": 0.032479784366576822, "score_exposure_norm": 0.043704274162495178, "score_history_norm": 0.0, "score_symptoms_frac": 0.036088649296196464, "score_exposure_frac": 0.061185983827493261, "score_history_frac": 0.0, "count": 742.0 }, "geometry": { "type": "Polygon", "coordinates": [ [ [ 30.049312458098658, -1.951973509102911 ], [ 30.051232507323732, -1.947282919893341 ], [ 30.048042761105901, -1.943293566784647 ], [ 30.042932995960658, -1.943994636376659 ], [ 30.041012803875915, -1.948685118793461 ], [ 30.044202519774249, -1.952674638417244 ], [ 30.049312458098658, -1.951973509102911 ] ] ] } },
{ "type": "Feature", "properties": { "index": "886ad889bdfffff", "UDI_mean": 0.00043958358583040535, "UDI_median": null, "UDI_frac_high_05": null, "UDI_frac_high_med": 0.00095602456508510141, "score": null, "atrisk": null, "lab_pos": null, "lab_neg": null, "lab": null, "score_symptoms": null, "score_exposure": null, "score_history": null, "score_symptoms_norm": null, "score_exposure_norm": null, "score_history_norm": null, "score_symptoms_frac": null, "score_exposure_frac": null, "score_history_frac": null, "count": null }, "geometry": { "type": "Polygon", "coordinates": [ [ [ 30.033982507072292, -1.954076867393042 ], [ 30.035902884122759, -1.949386203473238 ], [ 30.032713329686963, -1.945396746115161 ], [ 30.027603428719893, -1.946097786227165 ], [ 30.025682908961365, -1.950788343206003 ], [ 30.028872432856119, -1.954777967020011 ], [ 30.033982507072292, -1.954076867393042 ] ] ] } },
{ "type": "Feature", "properties": { "index": "886ad889d1fffff", "UDI_mean": 0.076955035328865051, "UDI_median": 0.00082699215272441506, "UDI_frac_high_05": 0.061241516844215173, "UDI_frac_high_med": 0.11650031032833756, "score": null, "atrisk": null, "lab_pos": null, "lab_neg": null, "lab": null, "score_symptoms": null, "score_exposure": null, "score_history": null, "score_symptoms_norm": null, "score_exposure_norm": null, "score_history_norm": null, "score_symptoms_frac": null, "score_exposure_frac": null, "score_history_frac": null, "count": null }, "geometry": { "type": "Polygon", "coordinates": [ [ [ 30.044234203253893, -1.917256845018556 ], [ 30.046154083881788, -1.912567410815014 ], [ 30.042964861651697, -1.908578974041799 ], [ 30.037855789155987, -1.909279804821148 ], [ 30.035935765759884, -1.913969132059149 ], [ 30.039124957605868, -1.91795773548957 ], [ 30.044234203253893, -1.917256845018556 ] ] ] } },
{ "type": "Feature", "properties": { "index": "886ad889d3fffff", "UDI_mean": 0.084605716168880463, "UDI_median": 0.0044283373281359673, "UDI_frac_high_05": 0.05703999769377778, "UDI_frac_high_med": 0.14634845322014756, "score": null, "atrisk": null, "lab_pos": null, "lab_neg": null, "lab": null, "score_symptoms": null, "score_exposure": null, "score_history": null, "score_symptoms_norm": null, "score_exposure_norm": null, "score_history_norm": null, "score_symptoms_frac": null, "score_exposure_frac": null, "score_history_frac": null, "count": null }, "geometry": { "type": "Polygon", "coordinates": [ [ [ 30.052532820600796, -1.920544576412399 ], [ 30.054452558373288, -1.915855035338952 ], [ 30.051263174892053, -1.911866535871652 ], [ 30.046154083881788, -1.912567410815014 ], [ 30.044234203253893, -1.917256845018556 ], [ 30.04742355646983, -1.921245511154862 ], [ 30.052532820600796, -1.920544576412399 ] ] ] } },
{ "type": "Feature", "properties": { "index": "886ad889d5fffff", "UDI_mean": 0.0025208212900906801, "UDI_median": null, "UDI_frac_high_05": null, "UDI_frac_high_med": 1.3565115947828565e-05, "score": null, "atrisk": null, "lab_pos": null, "lab_neg": null, "lab": null, "score_symptoms": null, "score_exposure": null, "score_history": null, "score_symptoms_norm": null, "score_exposure_norm": null, "score_history_norm": null, "score_symptoms_frac": null, "score_exposure_frac": null, "score_history_frac": null, "count": null }, "geometry": { "type": "Polygon", "coordinates": [ [ [ 30.037204892036577, -1.922647351790006 ], [ 30.039124957605868, -1.91795773548957 ], [ 30.035935765759884, -1.913969132059149 ], [ 30.030826538809549, -1.914669978325467 ], [ 30.02890633053639, -1.919359487607882 ], [ 30.0320954918956, -1.923348257648221 ], [ 30.037204892036577, -1.922647351790006 ] ] ] } },
{ "type": "Feature", "properties": { "index": "886ad889d7fffff", "UDI_mean": 0.30006441473960876, "UDI_median": 0.11053706705570221, "UDI_frac_high_05": 0.31034751718934134, "UDI_frac_high_med": 0.45043789370162185, "score": null, "atrisk": null, "lab_pos": null, "lab_neg": null, "lab": null, "score_symptoms": null, "score_exposure": null, "score_history": null, "score_symptoms_norm": null, "score_exposure_norm": null, "score_history_norm": null, "score_symptoms_frac": null, "score_exposure_frac": null, "score_history_frac": null, "count": null }, "geometry": { "type": "Polygon", "coordinates": [ [ [ 30.045503633691606, -1.925935234377684 ], [ 30.04742355646983, -1.921245511154862 ], [ 30.044234203253893, -1.917256845018556 ], [ 30.039124957605868, -1.91795773548957 ], [ 30.037204892036577, -1.922647351790006 ], [ 30.04039421488454, -1.926636184548035 ], [ 30.045503633691606, -1.925935234377684 ] ] ] } },
{ "type": "Feature", "properties": { "index": "886ad889d9fffff", "UDI_mean": 0.15542830526828766, "UDI_median": 0.025410287082195282, "UDI_frac_high_05": 0.12827870659625057, "UDI_frac_high_med": 0.29590867617080308, "score": null, "atrisk": null, "lab_pos": null, "lab_neg": null, "lab": null, "score_symptoms": null, "score_exposure": null, "score_history": null, "score_symptoms_norm": null, "score_exposure_norm": null, "score_history_norm": null, "score_symptoms_frac": null, "score_exposure_frac": null, "score_history_frac": null, "count": null }, "geometry": { "type": "Polygon", "coordinates": [ [ [ 30.042964861651697, -1.908578974041799 ], [ 30.044884700128581, -1.903889829035923 ], [ 30.041695608876946, -1.899901621811838 ], [ 30.036586709526848, -1.900602392907184 ], [ 30.034666728304611, -1.905291430904393 ], [ 30.037855789155987, -1.909279804821148 ], [ 30.042964861651697, -1.908578974041799 ] ] ] } },
{ "type": "Feature", "properties": { "index": "886ad889dbfffff", "UDI_mean": 0.16120412945747375, "UDI_median": 0.0062787379138171673, "UDI_frac_high_05": 0.15027473459281621, "UDI_frac_high_med": 0.28939219211070788, "score": 0.0, "atrisk": 0.0, "lab_pos": 0.0, "lab_neg": 0.0, "lab": 0.0, "score_symptoms": 0.0, "score_exposure": 0.0, "score_history": 0.0, "score_symptoms_norm": 0.0, "score_exposure_norm": 0.0, "score_history_norm": 0.0, "score_symptoms_frac": 0.0, "score_exposure_frac": 0.0, "score_history_frac": 0.0, "count": 1.0 }, "geometry": { "type": "Polygon", "coordinates": [ [ [ 30.051263174892053, -1.911866535871652 ], [ 30.053182870536389, -1.907177283952711 ], [ 30.049993618024843, -1.90318901388397 ], [ 30.044884700128581, -1.903889829035923 ], [ 30.042964861651697, -1.908578974041799 ], [ 30.046154083881788, -1.912567410815014 ], [ 30.051263174892053, -1.911866535871652 ] ] ] } },
{ "type": "Feature", "properties": { "index": "886ad889ddfffff", "UDI_mean": null, "UDI_median": null, "UDI_frac_high_05": null, "UDI_frac_high_med": null, "score": null, "atrisk": null, "lab_pos": null, "lab_neg": null, "lab": null, "score_symptoms": null, "score_exposure": null, "score_history": null, "score_symptoms_norm": null, "score_exposure_norm": null, "score_history_norm": null, "score_symptoms_frac": null, "score_exposure_frac": null, "score_history_frac": null, "count": null }, "geometry": { "type": "Polygon", "coordinates": [ [ [ 30.035935765759884, -1.913969132059149 ], [ 30.037855789155987, -1.909279804821148 ], [ 30.034666728304611, -1.905291430904393 ], [ 30.029557674538182, -1.905992217586456 ], [ 30.027637508461062, -1.910681437763303 ], [ 30.030826538809549, -1.914669978325467 ], [ 30.035935765759884, -1.913969132059149 ] ] ] } },
{ "type": "Feature", "properties": { "index": "886ad88d01fffff", "UDI_mean": 0.0019352606032043695, "UDI_median": null, "UDI_frac_high_05": null, "UDI_frac_high_med": 0.0018840950832071334, "score": null, "atrisk": null, "lab_pos": null, "lab_neg": null, "lab": null, "score_symptoms": null, "score_exposure": null, "score_history": null, "score_symptoms_norm": null, "score_exposure_norm": null, "score_history_norm": null, "score_symptoms_frac": null, "score_exposure_frac": null, "score_history_frac": null, "count": null }, "geometry": { "type": "Polygon", "coordinates": [ [ [ 30.138737964889398, -1.921994318019464 ], [ 30.14065595799234, -1.917304763479033 ], [ 30.137465332619751, -1.913316497177627 ], [ 30.132356743145319, -1.914017618482999 ], [ 30.130438606320453, -1.918707067033335 ], [ 30.133629202670136, -1.922695500274673 ], [ 30.138737964889398, -1.921994318019464 ] ] ] } },
{ "type": "Feature", "properties": { "index": "886ad88d03fffff", "UDI_mean": null, "UDI_median": null, "UDI_frac_high_05": null, "UDI_frac_high_med": null, "score": null, "atrisk": null, "lab_pos": null, "lab_neg": null, "lab": null, "score_symptoms": null, "score_exposure": null, "score_history": null, "score_symptoms_norm": null, "score_exposure_norm": null, "score_history_norm": null, "score_symptoms_frac": null, "score_exposure_frac": null, "score_history_frac": null, "count": null }, "geometry": { "type": "Polygon", "coordinates": [ [ [ 30.147037499363542, -1.92528158572275 ], [ 30.148955348657566, -1.920591925288029 ], [ 30.14576456353085, -1.916603597638824 ], [ 30.14065595799234, -1.917304763479033 ], [ 30.138737964889398, -1.921994318019464 ], [ 30.141928721112084, -1.925982812620257 ], [ 30.147037499363542, -1.92528158572275 ] ] ] } },
{ "type": "Feature", "properties": { "index": "886ad88d05fffff", "UDI_mean": 0.029152436181902885, "UDI_median": null, "UDI_frac_high_05": 0.017399900969280128, "UDI_frac_high_med": 0.052008085247814202, "score": 2.0, "atrisk": 0.0, "lab_pos": 0.0, "lab_neg": 0.0, "lab": 0.0, "score_symptoms": 2.0, "score_exposure": 0.0, "score_history": 0.0, "score_symptoms_norm": 0.2, "score_exposure_norm": 0.0, "score_history_norm": 0.0, "score_symptoms_frac": 0.22222222222222221, "score_exposure_frac": 0.0, "score_history_frac": 0.0, "count": 1.0 }, "geometry": { "type": "Polygon", "coordinates": [ [ [ 30.131711023943922, -1.927385238082116 ], [ 30.133629202670136, -1.922695500274673 ], [ 30.130438606320453, -1.918707067033335 ], [ 30.125329860348245, -1.919408204712939 ], [ 30.12341153796422, -1.924097836477864 ], [ 30.1266021051884, -1.928086436611977 ], [ 30.131711023943922, -1.927385238082116 ] ] ] } },
{ "type": "Feature", "properties": { "index": "886ad88d07fffff", "UDI_mean": 0.30623742938041687, "UDI_median": 0.1937582939863205, "UDI_frac_high_05": 0.31352021848050421, "UDI_frac_high_med": 0.5075467502414821, "score": null, "atrisk": null, "lab_pos": null, "lab_neg": null, "lab": null, "score_symptoms": null, "score_exposure": null, "score_history": null, "score_symptoms_norm": null, "score_exposure_norm": null, "score_history_norm": null, "score_symptoms_frac": null, "score_exposure_frac": null, "score_history_frac": null, "count": null }, "geometry": { "type": "Polygon", "coordinates": [ [ [ 30.140010686130715, -1.930672656374429 ], [ 30.141928721112084, -1.925982812620257 ], [ 30.138737964889398, -1.921994318019464 ], [ 30.133629202670136, -1.922695500274673 ], [ 30.131711023943922, -1.927385238082116 ], [ 30.134901751160001, -1.931373899587358 ], [ 30.140010686130715, -1.930672656374429 ] ] ] } },
{ "type": "Feature", "properties": { "index": "886ad88d0dfffff", "UDI_mean": null, "UDI_median": null, "UDI_frac_high_05": null, "UDI_frac_high_med": null, "score": 0.0, "atrisk": 0.0, "lab_pos": 0.0, "lab_neg": 0.0, "lab": 0.0, "score_symptoms": 0.0, "score_exposure": 0.0, "score_history": 0.0, "score_symptoms_norm": 0.0, "score_exposure_norm": 0.0, "score_history_norm": 0.0, "score_symptoms_frac": 0.0, "score_exposure_frac": 0.0, "score_history_frac": 0.0, "count": 1.0 }, "geometry": { "type": "Polygon", "coordinates": [ [ [ 30.130438606320453, -1.918707067033335 ], [ 30.132356743145319, -1.914017618482999 ], [ 30.129166277654679, -1.910029413691843 ], [ 30.124057704459155, -1.910730490529051 ], [ 30.122139423999393, -1.91541983299354 ], [ 30.125329860348245, -1.919408204712939 ], [ 30.130438606320453, -1.918707067033335 ] ] ] } },
{ "type": "Feature", "properties": { "index": "886ad88d21fffff", "UDI_mean": 0.39927855134010315, "UDI_median": 0.35561287403106689, "UDI_frac_high_05": 0.39340768521281499, "UDI_frac_high_med": 0.64300585953395006, "score": 1.3928571428571428, "atrisk": 0.10714285714285714, "lab_pos": 0.0, "lab_neg": 3.0, "lab": 3.0, "score_symptoms": 1.0357142857142858, "score_exposure": 0.35714285714285715, "score_history": 0.0, "score_symptoms_norm": 0.10357142857142856, "score_exposure_norm": 0.051020408163265307, "score_history_norm": 0.0, "score_symptoms_frac": 0.11507936507936509, "score_exposure_frac": 0.071428571428571425, "score_history_frac": 0.0, "count": 28.0 }, "geometry": { "type": "Polygon", "coordinates": [ [ [ 30.125956032757273, -1.94145539569191 ], [ 30.127874438987686, -1.936765185861439 ], [ 30.124683740880819, -1.93277635749892 ], [ 30.119574665733563, -1.933477572163057 ], [ 30.117656115886547, -1.938167675941924 ], [ 30.120846784781577, -1.942156671114531 ], [ 30.125956032757273, -1.94145539569191 ] ] ] } },
{ "type": "Feature", "properties": { "index": "886ad88d23fffff", "UDI_mean": 0.41196197271347046, "UDI_median": 0.41945368051528931, "UDI_frac_high_05": 0.42864917560293309, "UDI_frac_high_med": 0.70307464078328319, "score": null, "atrisk": null, "lab_pos": null, "lab_neg": null, "lab": null, "score_symptoms": null, "score_exposure": null, "score_history": null, "score_symptoms_norm": null, "score_exposure_norm": null, "score_history_norm": null, "score_symptoms_frac": null, "score_exposure_frac": null, "score_history_frac": null, "count": null }, "geometry": { "type": "Polygon", "coordinates": [ [ [ 30.134256126096229, -1.944743131842523 ], [ 30.13617438862298, -1.940052816056268 ], [ 30.132983530533156, -1.936063926473468 ], [ 30.127874438987686, -1.936765185861439 ], [ 30.125956032757273, -1.94145539569191 ], [ 30.129146861754176, -1.945444452096469 ], [ 30.134256126096229, -1.944743131842523 ] ] ] } },
{ "type": "Feature", "properties": { "index": "886ad88d25fffff", "UDI_mean": 0.37146651744842529, "UDI_median": 0.087246328592300415, "UDI_frac_high_05": 0.39345390676920156, "UDI_frac_high_med": 0.47085520337442865, "score": 0.71232876712328763, "atrisk": 0.030136986301369864, "lab_pos": 2.0, "lab_neg": 6.0, "lab": 8.0, "score_symptoms": 0.60821917808219184, "score_exposure": 0.10410958904109589, "score_history": 0.0, "score_symptoms_norm": 0.060821917808219175, "score_exposure_norm": 0.014872798434442268, "score_history_norm": 0.0, "score_symptoms_frac": 0.067579908675799077, "score_exposure_frac": 0.020821917808219178, "score_history_frac": 0.0, "count": 365.0 }, "geometry": { "type": "Polygon", "coordinates": [ [ [ 30.118928192989532, -1.946847063701745 ], [ 30.120846784781577, -1.942156671114531 ], [ 30.117656115886547, -1.938167675941924 ], [ 30.112546884492104, -1.938868906599934 ], [ 30.110628149147612, -1.943559193083096 ], [ 30.113818788728185, -1.947548355018568 ], [ 30.118928192989532, -1.946847063701745 ] ] ] } },
{ "type": "Feature", "properties": { "index": "886ad88d27fffff", "UDI_mean": 0.51819056272506714, "UDI_median": 0.61874812841415405, "UDI_frac_high_05": 0.58684094530905639, "UDI_frac_high_med": 0.72432950191570877, "score": 0.73453608247422686, "atrisk": 0.01804123711340206, "lab_pos": 0.0, "lab_neg": 7.0, "lab": 7.0, "score_symptoms": 0.65721649484536082, "score_exposure": 0.077319587628865982, "score_history": 0.0, "score_symptoms_norm": 0.065721649484536085, "score_exposure_norm": 0.011045655375552282, "score_history_norm": 0.0, "score_symptoms_frac": 0.07302405498281786, "score_exposure_frac": 0.015463917525773196, "score_history_frac": 0.0, "count": 388.0 }, "geometry": { "type": "Polygon", "coordinates": [ [ [ 30.127228413601653, -1.950134950691905 ], [ 30.129146861754176, -1.945444452096469 ], [ 30.125956032757273, -1.94145539569191 ], [ 30.120846784781577, -1.942156671114531 ], [ 30.118928192989532, -1.946847063701745 ], [ 30.122118992790888, -1.95083628688084 ], [ 30.127228413601653, -1.950134950691905 ] ] ] } },
{ "type": "Feature", "properties": { "index": "886ad88d29fffff", "UDI_mean": 0.19533868134021759, "UDI_median": 0.0048936614766716957, "UDI_frac_high_05": 0.20583597284300625, "UDI_frac_high_med": 0.30074471476339365, "score": null, "atrisk": null, "lab_pos": null, "lab_neg": null, "lab": null, "score_symptoms": null, "score_exposure": null, "score_history": null, "score_symptoms_norm": null, "score_exposure_norm": null, "score_history_norm": null, "score_symptoms_frac": null, "score_exposure_frac": null, "score_history_frac": null, "count": null }, "geometry": { "type": "Polygon", "coordinates": [ [ [ 30.124683740880819, -1.93277635749892 ], [ 30.1266021051884, -1.928086436611977 ], [ 30.12341153796422, -1.924097836477864 ], [ 30.118302635638749, -1.924798990391355 ], [ 30.116384127737486, -1.929488805183337 ], [ 30.119574665733563, -1.933477572163057 ], [ 30.124683740880819, -1.93277635749892 ] ] ] } },
{ "type": "Feature", "properties": { "index": "886ad88d2bfffff", "UDI_mean": 0.28923922777175903, "UDI_median": 0.21649083495140076, "UDI_frac_high_05": 0.27396658691792891, "UDI_frac_high_med": 0.5279779032129529, "score": null, "atrisk": null, "lab_pos": null, "lab_neg": null, "lab": null, "score_symptoms": null, "score_exposure": null, "score_history": null, "score_symptoms_norm": null, "score_exposure_norm": null, "score_history_norm": null, "score_symptoms_frac": null, "score_exposure_frac": null, "score_history_frac": null, "count": null }, "geometry": { "type": "Polygon", "coordinates": [ [ [ 30.132983530533156, -1.936063926473468 ], [ 30.134901751160001, -1.931373899587358 ], [ 30.131711023943922, -1.927385238082116 ], [ 30.1266021051884, -1.928086436611977 ], [ 30.124683740880819, -1.93277635749892 ], [ 30.127874438987686, -1.936765185861439 ], [ 30.132983530533156, -1.936063926473468 ] ] ] } },
{ "type": "Feature", "properties": { "index": "886ad88d2dfffff", "UDI_mean": 0.17584589123725891, "UDI_median": 0.082296639680862427, "UDI_frac_high_05": 0.10342851426527114, "UDI_frac_high_med": 0.33254095956350493, "score": 0.62831858407079644, "atrisk": 0.061946902654867256, "lab_pos": 0.0, "lab_neg": 1.0, "lab": 1.0, "score_symptoms": 0.38938053097345132, "score_exposure": 0.23893805309734514, "score_history": 0.0, "score_symptoms_norm": 0.038938053097345139, "score_exposure_norm": 0.034134007585335017, "score_history_norm": 0.0, "score_symptoms_frac": 0.043264503441494587, "score_exposure_frac": 0.047787610619469033, "score_history_frac": 0.0, "count": 113.0 }, "geometry": { "type": "Polygon", "coordinates": [ [ [ 30.117656115886547, -1.938167675941924 ], [ 30.119574665733563, -1.933477572163057 ], [ 30.116384127737486, -1.929488805183337 ], [ 30.111275069203302, -1.93018997519035 ], [ 30.109356375826753, -1.934879972821809 ], [ 30.112546884492104, -1.938868906599934 ], [ 30.117656115886547, -1.938167675941924 ] ] ] } },
{ "type": "Feature", "properties": { "index": "886ad88d31fffff", "UDI_mean": null, "UDI_median": null, "UDI_frac_high_05": null, "UDI_frac_high_med": null, "score": null, "atrisk": null, "lab_pos": null, "lab_neg": null, "lab": null, "score_symptoms": null, "score_exposure": null, "score_history": null, "score_symptoms_norm": null, "score_exposure_norm": null, "score_history_norm": null, "score_symptoms_frac": null, "score_exposure_frac": null, "score_history_frac": null, "count": null }, "geometry": { "type": "Polygon", "coordinates": [ [ [ 30.149583637993938, -1.942639113482506 ], [ 30.151501570998221, -1.937948874885549 ], [ 30.148310524181884, -1.93396009112559 ], [ 30.143201573210856, -1.934661379088287 ], [ 30.141283496351775, -1.939351511877742 ], [ 30.144474514296718, -1.943340462518289 ], [ 30.149583637993938, -1.942639113482506 ] ] ] } },
{ "type": "Feature", "properties": { "index": "886ad88d35fffff", "UDI_mean": 0.20825403928756714, "UDI_median": null, "UDI_frac_high_05": 0.23963357441115274, "UDI_frac_high_med": 0.32293873703155279, "score": null, "atrisk": null, "lab_pos": null, "lab_neg": null, "lab": null, "score_symptoms": null, "score_exposure": null, "score_history": null, "score_symptoms_norm": null, "score_exposure_norm": null, "score_history_norm": null, "score_symptoms_frac": null, "score_exposure_frac": null, "score_history_frac": null, "count": null }, "geometry": { "type": "Polygon", "coordinates": [ [ [ 30.142556395560661, -1.948030884164479 ], [ 30.144474514296718, -1.943340462518289 ], [ 30.141283496351775, -1.939351511877742 ], [ 30.13617438862298, -1.940052816056268 ], [ 30.134256126096229, -1.944743131842523 ], [ 30.137447115067157, -1.94873224931647 ], [ 30.142556395560661, -1.948030884164479 ] ] ] } },
{ "type": "Feature", "properties": { "index": "886ad88d37fffff", "UDI_mean": null, "UDI_median": null, "UDI_frac_high_05": null, "UDI_frac_high_med": null, "score": 2.0, "atrisk": 0.0, "lab_pos": 0.0, "lab_neg": 0.0, "lab": 0.0, "score_symptoms": 2.0, "score_exposure": 0.0, "score_history": 0.0, "score_symptoms_norm": 0.2, "score_exposure_norm": 0.0, "score_history_norm": 0.0, "score_symptoms_frac": 0.22222222222222221, "score_exposure_frac": 0.0, "score_history_frac": 0.0, "count": 1.0 }, "geometry": null },
{ "type": "Feature", "properties": { "index": "886ad88d39fffff", "UDI_mean": 0.010754747316241264, "UDI_median": null, "UDI_frac_high_05": 0.00038839979285344381, "UDI_frac_high_med": 0.026929052304505437, "score": null, "atrisk": null, "lab_pos": null, "lab_neg": null, "lab": null, "score_symptoms": null, "score_exposure": null, "score_history": null, "score_symptoms_norm": null, "score_exposure_norm": null, "score_history_norm": null, "score_symptoms_frac": null, "score_exposure_frac": null, "score_history_frac": null, "count": null }, "geometry": { "type": "Polygon", "coordinates": [ [ [ 30.148310524181884, -1.93396009112559 ], [ 30.150228415331394, -1.929270141520509 ], [ 30.147037499363542, -1.92528158572275 ], [ 30.141928721112084, -1.925982812620257 ], [ 30.140010686130715, -1.930672656374429 ], [ 30.143201573210856, -1.934661379088287 ], [ 30.148310524181884, -1.93396009112559 ] ] ] } },
{ "type": "Feature", "properties": { "index": "886ad88d3dfffff", "UDI_mean": 0.30289182066917419, "UDI_median": 0.18615993857383728, "UDI_frac_high_05": 0.333494739020671, "UDI_frac_high_med": 0.50252944840257185, "score": null, "atrisk": null, "lab_pos": null, "lab_neg": null, "lab": null, "score_symptoms": null, "score_exposure": null, "score_history": null, "score_symptoms_norm": null, "score_exposure_norm": null, "score_history_norm": null, "score_symptoms_frac": null, "score_exposure_frac": null, "score_history_frac": null, "count": null }, "geometry": { "type": "Polygon", "coordinates": [ [ [ 30.141283496351775, -1.939351511877742 ], [ 30.143201573210856, -1.934661379088287 ], [ 30.140010686130715, -1.930672656374429 ], [ 30.134901751160001, -1.931373899587358 ], [ 30.132983530533156, -1.936063926473468 ], [ 30.13617438862298, -1.940052816056268 ], [ 30.141283496351775, -1.939351511877742 ] ] ] } },
{ "type": "Feature", "properties": { "index": "886ad88d61fffff", "UDI_mean": 0.10085071623325348, "UDI_median": 0.0078676268458366394, "UDI_frac_high_05": 0.075607493593950581, "UDI_frac_high_med": 0.1721823981603488, "score": null, "atrisk": null, "lab_pos": null, "lab_neg": null, "lab": null, "score_symptoms": null, "score_exposure": null, "score_history": null, "score_symptoms_norm": null, "score_exposure_norm": null, "score_history_norm": null, "score_symptoms_frac": null, "score_exposure_frac": null, "score_history_frac": null, "count": null }, "geometry": { "type": "Polygon", "coordinates": [ [ [ 30.115112228534272, -1.920810451790861 ], [ 30.11703069448907, -1.916120926164238 ], [ 30.113840418268833, -1.912132616129227 ], [ 30.108731705435218, -1.912833664857716 ], [ 30.106813095996706, -1.917523084250293 ], [ 30.110003342853702, -1.921511561154701 ], [ 30.115112228534272, -1.920810451790861 ] ] ] } },
{ "type": "Feature", "properties": { "index": "886ad88d63fffff", "UDI_mean": 0.027757966890931129, "UDI_median": null, "UDI_frac_high_05": 0.012928695463425222, "UDI_frac_high_med": 0.04386158291729976, "score": null, "atrisk": null, "lab_pos": null, "lab_neg": null, "lab": null, "score_symptoms": null, "score_exposure": null, "score_history": null, "score_symptoms_norm": null, "score_exposure_norm": null, "score_history_norm": null, "score_symptoms_frac": null, "score_exposure_frac": null, "score_history_frac": null, "count": null }, "geometry": { "type": "Polygon", "coordinates": [ [ [ 30.12341153796422, -1.924097836477864 ], [ 30.125329860348245, -1.919408204712939 ], [ 30.122139423999393, -1.91541983299354 ], [ 30.11703069448907, -1.916120926164238 ], [ 30.115112228534272, -1.920810451790861 ], [ 30.118302635638749, -1.924798990391355 ], [ 30.12341153796422, -1.924097836477864 ] ] ] } },
{ "type": "Feature", "properties": { "index": "886ad88d65fffff", "UDI_mean": 0.1483367532491684, "UDI_median": 0.0055382298305630684, "UDI_frac_high_05": 0.12209883012078634, "UDI_frac_high_med": 0.27149710285746265, "score": null, "atrisk": null, "lab_pos": null, "lab_neg": null, "lab": null, "score_symptoms": null, "score_exposure": null, "score_history": null, "score_symptoms_norm": null, "score_exposure_norm": null, "score_history_norm": null, "score_symptoms_frac": null, "score_exposure_frac": null, "score_history_frac": null, "count": null }, "geometry": { "type": "Polygon", "coordinates": [ [ [ 30.108084691445811, -1.926201269755942 ], [ 30.110003342853702, -1.921511561154701 ], [ 30.106813095996706, -1.917523084250293 ], [ 30.101704227175855, -1.918224149131178 ], [ 30.099785432348408, -1.922913751445925 ], [ 30.102975649739555, -1.926902395172544 ], [ 30.108084691445811, -1.926201269755942 ] ] ] } },
{ "type": "Feature", "properties": { "index": "886ad88d67fffff", "UDI_mean": 0.20215046405792236, "UDI_median": 0.068540513515472412, "UDI_frac_high_05": 0.16761878600121749, "UDI_frac_high_med": 0.39128628524240466, "score": null, "atrisk": null, "lab_pos": null, "lab_neg": null, "lab": null, "score_symptoms": null, "score_exposure": null, "score_history": null, "score_symptoms_norm": null, "score_exposure_norm": null, "score_history_norm": null, "score_symptoms_frac": null, "score_exposure_frac": null, "score_history_frac": null, "count": null }, "geometry": { "type": "Polygon", "coordinates": [ [ [ 30.116384127737486, -1.929488805183337 ], [ 30.118302635638749, -1.924798990391355 ], [ 30.115112228534272, -1.920810451790861 ], [ 30.110003342853702, -1.921511561154701 ], [ 30.108084691445811, -1.926201269755942 ], [ 30.111275069203302, -1.93018997519035 ], [ 30.116384127737486, -1.929488805183337 ] ] ] } },
{ "type": "Feature", "properties": { "index": "886ad88d69fffff", "UDI_mean": 0.0082234134897589684, "UDI_median": null, "UDI_frac_high_05": 0.00059529462844117606, "UDI_frac_high_med": 0.016817497252486331, "score": null, "atrisk": null, "lab_pos": null, "lab_neg": null, "lab": null, "score_symptoms": null, "score_exposure": null, "score_history": null, "score_symptoms_norm": null, "score_exposure_norm": null, "score_history_norm": null, "score_symptoms_frac": null, "score_exposure_frac": null, "score_history_frac": null, "count": null }, "geometry": { "type": "Polygon", "coordinates": [ [ [ 30.113840418268833, -1.912132616129227 ], [ 30.115758842276453, -1.907443379846343 ], [ 30.112568696933089, -1.903455298563015 ], [ 30.107460156939794, -1.904156286663985 ], [ 30.105541589471351, -1.908845416669539 ], [ 30.108731705435218, -1.912833664857716 ], [ 30.113840418268833, -1.912132616129227 ] ] ] } },
{ "type": "Feature", "properties": { "index": "886ad88d6bfffff", "UDI_mean": 0.0031283583957701921, "UDI_median": null, "UDI_frac_high_05": 0.00012889133104042439, "UDI_frac_high_med": 0.0024218002727069213, "score": null, "atrisk": null, "lab_pos": null, "lab_neg": null, "lab": null, "score_symptoms": null, "score_exposure": null, "score_history": null, "score_symptoms_norm": null, "score_exposure_norm": null, "score_history_norm": null, "score_symptoms_frac": null, "score_exposure_frac": null, "score_history_frac": null, "count": null }, "geometry": { "type": "Polygon", "coordinates": [ [ [ 30.122139423999393, -1.91541983299354 ], [ 30.124057704459155, -1.910730490529051 ], [ 30.120867398978266, -1.906742347410598 ], [ 30.115758842276453, -1.907443379846343 ], [ 30.113840418268833, -1.912132616129227 ], [ 30.11703069448907, -1.916120926164238 ], [ 30.122139423999393, -1.91541983299354 ] ] ] } },
{ "type": "Feature", "properties": { "index": "886ad88d6dfffff", "UDI_mean": 0.026807932183146477, "UDI_median": 9.1888017777819186e-05, "UDI_frac_high_05": 0.0099700170265301837, "UDI_frac_high_med": 0.039403528765339139, "score": null, "atrisk": null, "lab_pos": null, "lab_neg": null, "lab": null, "score_symptoms": null, "score_exposure": null, "score_history": null, "score_symptoms_norm": null, "score_exposure_norm": null, "score_history_norm": null, "score_symptoms_frac": null, "score_exposure_frac": null, "score_history_frac": null, "count": null }, "geometry": { "type": "Polygon", "coordinates": [ [ [ 30.106813095996706, -1.917523084250293 ], [ 30.108731705435218, -1.912833664857716 ], [ 30.105541589471351, -1.908845416669539 ], [ 30.100432893529256, -1.909546421022513 ], [ 30.098514140694085, -1.914235734085315 ], [ 30.101704227175855, -1.918224149131178 ], [ 30.106813095996706, -1.917523084250293 ] ] ] } }
]
}
